# Supplementary material for: Analysis of candidate genes for cleft lip ± cleft palate using murine single-cell expression data
Source: Front Cell Dev Biol. 2023 Apr 24;11:1091666. doi: 10.3389/fcell.2023.1091666 (PMC10165499; doi:10.3389/fcell.2023.1091666)
Supplement: Supplementary file 1 [file Table1.xlsx]

## Sheet: Suppl. Table 1
Suppl. Table 1: Cell type annotation
							Legend: 'x' indicates that the respective cell type of the original analysis was found in our re-analysis
MOCA original cell types (Cao et al. 2019)	E9.5 (re-analysis)	E10.5 (re-analysis)	E11.5 (re-analysis)	E12.5 (re-analysis)	E13.5 (re-analysis)
Connective tissue progenitors (Meox2, Ror1, Adamts3, Tgfb2, Il1rapl)	x	x	x	x	x
Chondrocytes & osteoblasts (Prrx1)		x	x	x	x
Intermediate Mesoderm (Wt1, Mylk, Ednra)					x
Jaw and tooth progenitors (Foxp2, Col11a1, Sox9, Col2a1, Col9a1, Pax9)	x	x		x	x
Excitatory neurons (Ntng1, Car10)			x		x
Epithelial cells (Epcam, Trp63, Grhl2)	x	x	x	x	x
Radial glia (Pax3, Pth2r, Fabp7, Fzd10, Hes5)			x	x	x
Early mesenchyme (Smoc1)					x
Neural progenitor cells (Gadd45g, Prmt8, Cdkn1c, Btg2)	x	x	x	x	x
Postmitotic premature neurons (Slc17a6, Nrn1, Grem2)		x	x	x	x
Oligodendrocyte Progenitors (Slc17a6)			x	x	x
Isthmic organizer cells (Fgf15, Pax5, En2)	x	x		x
Myocytes (Neb, Myh3, Tpm2, Acta2)	x	x	x	x	x
Neural Tube (Prtg, Scube2, Foxb1)	x	x
Inhibitory neurons (Pax2, Slc6a5)	x		x	x	x
Stromal cells
Osteoblasts (Col1a1, Camk1d)	x
Inhibitory neuron progenitors
Premature oligodendrocyte (Fut9, Pcdh19, Cdon, Id4, Emx1)	x	x	x	x	x
Endothelial cells (Ptprb, Pecam1, Egfl7)	x	x	x	x	x
Chondroctye progenitors (Epha7, Itga11, Lamc3, Atp1a2)		x	x	x
Definitive erythroid lineage (Snca, Abcb4, Slc4a1, Kel, Hba-x, Hbb-y)	x	x	x	x	x
Schwann cell precursor (Cdh19, Plp1)	x	x	x	x	x
Sensory neurons (Ptprr, Pcbp13, Syt13, Shox2)		x	x	x	x
Limb mesenchyme
Primitive erythroid lineage (Hbb-y, Hba-a1, Hba-x, Hbb-bh1, )	x		x		x
Inhibitory interneurons (Dlx1, Dlx2)				x
Granule neurons (Tiam2)					x
Hepatocytes (Afp, Alb, Apoa2, Pik3c2g)		x	x	x	x
Notochord cells (Ntn1, Slit1)	x	x	x	x
White blood cells (Ly86, Ctss, Lyz2, Ptprc, Apoe, Selenop)		x	x	x	x
Ependymal cells (Htr2, Ttr)				x	x
Cholinergic neurons (Slit2, Slit3, Chat)		x		x
Cardiac muscle lineages (Gata4, Nr2f2, Myocd, Hcn4, Ctnna3, Tbx20, Ryr2, Myl2)	x	x	x		x
Megakaryocytes (Pf4, Itgb3, Itga2b, )	x
Melanocytes
Lens
Neutrophils
Additional cell types identified by scCATCH
Spiralganglion neurons (Rcan2, Emb, Kdm7a, Mllt3, Greb1l, Kif26b, Ptk7, Tenm2, Mir100hg, Adgrb3, Cdh8, Cracd, Hcn1, Nol4, Spock1, Aff3, Cmtm4, Fstl5, Pde1c, Tex15, Galnt17)	x	x		x	x
Type 1C Spiral ganglion neurons (Egflam, Neurod1, Pou4f1, Robo2, Adgrb3, Cdh8)	x		x
Type II spiral ganglion neurons (Ezr, Shroom3, Trpm3, Wls)			x
Stem cells (Egfr, Pdlim1)
Cajal-Retzius cells	x
Face data original cell types (Li et al. 2019)	re-analysis
anterior and medial lateral nasal prominence (Pax7)	x
posterior and medial lateral nasal prominence (Pax7 , Gsc , Pitx2 , Osr1 , Ebf1 , Dkk2 )	x
chondroprogenitors (Col9a1, Sox9, Flrt2)	x
cells adjacent to fusing ectoderm (Cxxc4 , Rerg , Tgfb2 , Postn , Id2 )	x
cells adjacent to surface ectoderm (Hey2 , Emx2 , Lef1 , Irx3 , Irx5 )	x
anterior and medial maxillary prominence (Cxcl14, Lhx8, Dlx5)	x
palatal shelf (Asb4, Shox2, Lhx6)	x
ambiguous (Slc39a1, Spry2, Slc24a5)	x
Schwann cell progenitors (Sox10, Foxd3, Fabp7, Plp1)	x
olfactory epithelium 1 (Rprm, Ctxn3)	x
olfactory epithelium 2 (Mgp, Lhfp, Ebf1)	x
anterior medial nasal pit
palate epithelium (Krt8, Krt18, Gm12446, Dmrt2)	x
dental
basal cells at fusion zone (Col9a1, Adamts9, Itga4)	x
nasolacrimal groove
surface ectoderm 1 (Wnt9b, Wnt3, Lmo1)	x
surface ectoderm 2 (Robo2, Wnt3, Pcp4l1)	x
periderm (Gabrp, Rhov, Lypd3, Grhl3, Arhgap29, Sfn, Irf6)	x
ectoderm & mesenchyme
sub-surface mesenchyme (Tuba1a, Tubb2b, Tubb3, Vim)	x
monocytes & macrophages (Fcgr1, Fcgr3, Fcgr4, Cd200rl, Itgam, Csflr, Trem2)	x
red blood cells (Alas2, Alad, Hbq1b, Hba-x, Hbb-y)	x
endothelial cells of vasculature (Cldn5, Hapln1)	x

## Sheet: Suppl. Table 2
Suppl. Table 2: Gene lists
Gene list name	genes
nsCL/P candidate genes	Abca4, Abcb5, Ankrd27, Arid3b, Bag4, Best3, Btbd2, Capzb, Clk3, Cluap1, Cmss1, Csk, Cyb561, Ddhd2, Ddx1, Dgka, Diexf, Dlg1, Dnase1, Edc3, Epha3, Esrp1, Eya2, Fam49a, Fgf10, Filip1l, Fmn1, Gadd45g, Gosr2, Gpatch1, Grem1, Krt18, Krt7, Krt8, Letm2, Limd2, Lsm7, Map3k3, March10, Mfi2, Mknk2, Mmp16, Nnt, Nsf, Ntn1, Nudt19, Ofcc1, Pax7, Pdcd5, Pik3r1, Pik3r5, Rab5b, Rhpn2, Sema4d, Sema7a, Slx4, Spry2, …
syCL/P genes (autosomal dominant)	Actb, Asxl1, Cdh1, Cdon, Chd7, Ctnnd1, Dlx4, Fgf8, Gli2, Kansl1, Meis2, Pax3, Rpl5, Sema3e, Sf3b4,Shh, Six3, Specc1l, Zeb2, Zswim6
syCL/P genes (autosomal recessive)	Alx1 , Alx3, B3glct, C2cd3, Colec11, Ddx59, Dhodh,Epg5, Esco2, Fras1, Ick, Ift140, Intu, Meox1, Pgm1,Phgdh, Ripk4, Rspo2,Tctn3, Tmco1, Txnl4a, Wdr35, Wnt7a, Zbtb24
overlapping genes (between nsCL/P and syCL/P)	Fgfr1, Foxe1, Irf6, Msx1, Nek1, Ptch1, Rps26, Tfap2a, Vax1, Wnt3
nsCHD (dominant)	Actc1, Cited2, Creld1, Gata4, Gata5, Gata6, Hand1, Hand2, Meis2, Mybpc3, Myh6, Myh7, Nkx2-5, Nr2f2, Smad2, Smad6, Tab2, Tbx1
syCHD (autosomal dominant)	Dll4, Jag1, Notch2, Foxc1, Abcc9, Braf, Kras, Map2k1, Map2k2, Cdk13, Tfap2b, Chd7, Nipbl, Hras, Kat6b, Kmt2d, Ehmt1, Kansl1, Tgfbr1, Tgfbr2, Smad3, Eftud2, Fbn1, Kat6a, Zeb2, Smad4, Nf1, Ptpn11, Sos1, Raf1, Kras, Nras, Rit1, Shoc2, Pkd1, Ep300, Chd4, Nsd1, Sall1, Arid1b, Smarca4
syCHD (autosomal recessive)	Dock6, Eogt, Recql4, Bbs2, Rab23, Evc, Evc2, Ubr1, Nphp3, B3glct, Nek8, Esco2,Ror2, Dhcr7, Stra6, Adamts10
CHD overlapping	Nodal, Notch1, Tbx5

## Sheet: Suppl. Table 3
Suppl. Table 3: Marker genes
									Legend: p_val (p-value), avg_log2FC (average log2 fold change), pct.1 (percentage of cells where the respective gene is detected in the first group), pct.2 (percentage of cells where the respective gene is detected in the second group), p_val_adj (adjusted p-value)
	p_val	avg_log2FC	pct.1	pct.2	p_val_adj	cluster	gene	data_set
1	0	2.00431	0.267	0.022	0	0	Scube2	MOCA_E9.5
2	0	1.76385	0.397	0.098	0	0	Nrcam	MOCA_E9.5
3	0	1.76157	0.514	0.124	0	0	Sox2ot	MOCA_E9.5
4	0	1.72769	0.684	0.293	0	0	Dcc	MOCA_E9.5
5	0	1.66235	0.529	0.182	0	0	Slc2a1	MOCA_E9.5
6	0	1.65343	0.453	0.136	0	0	Itgb8	MOCA_E9.5
7	0	1.6215	0.348	0.084	0	0	Nell2	MOCA_E9.5
8	0	1.59063	0.767	0.397	0	0	Npas3	MOCA_E9.5
9	0	1.58598	0.502	0.132	0	0	Rfx4	MOCA_E9.5
10	0	1.56349	0.573	0.185	0	0	Ptprn2	MOCA_E9.5
11	0	1.54729	0.695	0.239	0	0	Adgrv1	MOCA_E9.5
12	0	1.53626	0.798	0.398	0	0	Fat3	MOCA_E9.5
13	0	1.4815	0.452	0.198	0	0	Tox	MOCA_E9.5
14	0	1.45959	0.299	0.076	0	0	Apba2	MOCA_E9.5
15	0	1.45056	0.388	0.117	0	0	Sema5b	MOCA_E9.5
16	0	1.4474	0.433	0.151	0	0	Rarb	MOCA_E9.5
17	0	1.41798	0.467	0.173	0	0	Fmn2	MOCA_E9.5
18	0	1.38744	0.441	0.263	0	0	Rnf220	MOCA_E9.5
19	0	1.36583	0.314	0.101	0	0	Zfp536	MOCA_E9.5
20	0	1.34877	0.487	0.184	0	0	Srgap3	MOCA_E9.5
21	0	1.34117	0.283	0.083	0	0	Nlgn1	MOCA_E9.5
22	0	1.32872	0.62	0.314	0	0	Pard3b	MOCA_E9.5
23	0	1.32239	0.315	0.093	0	0	Hoxb3	MOCA_E9.5
24	0	1.29767	0.44	0.177	0	0	Pax3	MOCA_E9.5
25	0	1.28893	0.583	0.225	0	0	Fgf14	MOCA_E9.5
26	0	1.26353	0.321	0.113	0	0	Csrnp3	MOCA_E9.5
27	0	1.17989	0.474	0.232	0	0	Adgrb3	MOCA_E9.5
28	0	1.13326	0.431	0.189	0	0	Slc35f1	MOCA_E9.5
29	0	1.1282	0.327	0.135	0	0	Tshz1	MOCA_E9.5
30	0	1.05479	0.281	0.127	0	0	Trim2	MOCA_E9.5
31	0	1.05026	0.399	0.161	0	0	Ildr2	MOCA_E9.5
32	0	1.04954	0.311	0.12	0	0	Hoxd4	MOCA_E9.5
33	0	1.03657	0.513	0.283	0	0	2610203C20Rik	MOCA_E9.5
34	0	1.01387	0.479	0.228	0	0	Nav2	MOCA_E9.5
35	0	1.00644	0.366	0.182	0	0	Rnf165	MOCA_E9.5
36	0	1.00148	0.455	0.218	0	0	Frmd5	MOCA_E9.5
37	0	0.995697	0.411	0.233	0	0	Ccnd2	MOCA_E9.5
38	0	0.995061	0.277	0.126	0	0	Zswim5	MOCA_E9.5
39	0	0.986188	0.314	0.139	0	0	Spata13	MOCA_E9.5
40	0	0.979545	0.604	0.383	0	0	C530008M17Rik	MOCA_E9.5
41	0	0.976423	0.343	0.163	0	0	Tox3	MOCA_E9.5
42	0	0.968524	0.307	0.143	0	0	Lama1	MOCA_E9.5
43	0	0.965485	0.479	0.271	0	0	Frmd4b	MOCA_E9.5
44	0	0.957985	0.266	0.114	0	0	Dpysl5	MOCA_E9.5
45	0	0.934375	0.26	0.113	0	0	Ndnf	MOCA_E9.5
46	0	0.930905	0.363	0.176	0	0	Rims2	MOCA_E9.5
47	0	0.924046	0.308	0.154	0	0	Rb1	MOCA_E9.5
48	0	0.914135	0.261	0.124	0	0	Xkr6	MOCA_E9.5
49	0	0.905992	0.677	0.41	0	0	Zeb2	MOCA_E9.5
50	0	0.896773	0.407	0.209	0	0	Fhod3	MOCA_E9.5
51	0	0.882767	0.256	0.123	0	0	Boc	MOCA_E9.5
52	0	0.875726	0.262	0.135	0	0	Spsb4	MOCA_E9.5
53	0	0.870037	0.429	0.206	0	0	Nckap5	MOCA_E9.5
54	0	0.853332	0.889	0.715	0	0	Prtg	MOCA_E9.5
55	0	0.804556	0.542	0.376	0	0	Rasal2	MOCA_E9.5
56	0	0.791369	0.404	0.233	0	0	Zbtb16	MOCA_E9.5
57	0	0.747176	0.268	0.137	0	0	Kank1	MOCA_E9.5
58	0	0.745108	0.253	0.132	0	0	Rgma	MOCA_E9.5
59	0	0.720368	0.41	0.266	0	0	Eda	MOCA_E9.5
60	0	0.706467	0.569	0.427	0	0	Akt3	MOCA_E9.5
61	0	0.699478	0.481	0.294	0	0	Map1b	MOCA_E9.5
62	0	0.697784	0.364	0.22	0	0	Plxna2	MOCA_E9.5
63	0	0.690879	0.452	0.303	0	0	Fgfr2	MOCA_E9.5
64	0	0.683109	0.723	0.531	0	0	Dach1	MOCA_E9.5
65	0	0.674789	0.727	0.52	0	0	Cdh2	MOCA_E9.5
66	0	0.65321	0.816	0.7	0	0	Msi2	MOCA_E9.5
67	0	0.639926	0.725	0.494	0	0	Meis1	MOCA_E9.5
68	0	0.614582	0.642	0.499	0	0	Qk	MOCA_E9.5
69	0	0.613957	0.423	0.252	0	0	Lsamp	MOCA_E9.5
70	5.33709e-303	0.612086	0.684	0.603	1.39592e-298	0	Maml3	MOCA_E9.5
71	1.86931e-302	0.520093	0.373	0.225	4.88918e-298	0	Plch1	MOCA_E9.5
72	2.98921e-293	0.739375	0.253	0.138	7.81829e-289	0	Msi1	MOCA_E9.5
73	1.74537e-291	0.593168	0.577	0.448	4.56501e-287	0	Scd2	MOCA_E9.5
74	3.19475e-291	0.597599	0.592	0.462	8.35586e-287	0	Mir99ahg	MOCA_E9.5
75	1.40857e-285	0.695122	0.343	0.213	3.68411e-281	0	Mob3b	MOCA_E9.5
76	1.71872e-277	0.579385	0.534	0.405	4.49532e-273	0	Rtn3	MOCA_E9.5
77	1.66489e-273	0.619247	0.496	0.367	4.35453e-269	0	Sh3rf1	MOCA_E9.5
78	1.80075e-263	0.644648	0.366	0.238	4.70986e-259	0	Fzd3	MOCA_E9.5
79	1.67956e-258	0.840017	0.427	0.307	4.39288e-254	0	Nhs	MOCA_E9.5
80	4.22461e-220	0.497575	0.56	0.454	1.10495e-215	0	Whsc1	MOCA_E9.5
81	4.03252e-218	0.579667	0.457	0.341	1.05471e-213	0	Ptn	MOCA_E9.5
82	7.38391e-215	0.465678	0.596	0.492	1.93126e-210	0	Nr6a1	MOCA_E9.5
83	3.58771e-213	0.485755	0.548	0.435	9.38366e-209	0	Zswim6	MOCA_E9.5
84	6.51255e-203	0.385506	0.3	0.185	1.70336e-198	0	Ntn1	MOCA_E9.5
85	4.07097e-202	0.483993	0.491	0.375	1.06476e-197	0	Stox2	MOCA_E9.5
86	9.56069e-196	0.474034	0.572	0.458	2.5006e-191	0	Igdcc3	MOCA_E9.5
87	1.71208e-194	0.418536	0.58	0.47	4.47795e-190	0	Ptprd	MOCA_E9.5
88	9.59045e-193	0.630673	0.312	0.21	2.50838e-188	0	Gm4258	MOCA_E9.5
89	5.68328e-191	0.571621	0.264	0.164	1.48646e-186	0	Plekha7	MOCA_E9.5
90	2.4947e-181	0.373324	0.502	0.38	6.52488e-177	0	Adgrl3	MOCA_E9.5
91	3.80782e-168	0.565524	0.369	0.27	9.95936e-164	0	Spag9	MOCA_E9.5
92	4.3254e-159	0.553092	0.283	0.191	1.13131e-154	0	Khdrbs3	MOCA_E9.5
93	2.24781e-155	0.298277	0.716	0.626	5.87915e-151	0	Setbp1	MOCA_E9.5
94	9.21674e-147	0.320442	0.505	0.386	2.41064e-142	0	2610307P16Rik	MOCA_E9.5
95	1.33175e-142	0.473551	0.356	0.259	3.48318e-138	0	Ptch1	MOCA_E9.5
96	1.86391e-142	0.568913	0.251	0.168	4.87507e-138	0	Aig1	MOCA_E9.5
97	2.06615e-142	0.300887	0.633	0.542	5.40401e-138	0	Mllt3	MOCA_E9.5
98	2.49681e-140	0.450834	0.522	0.443	6.53041e-136	0	Zfp609	MOCA_E9.5
99	3.86524e-140	0.509857	0.368	0.274	1.01095e-135	0	Ppm1l	MOCA_E9.5
100	8.39455e-138	0.532357	0.31	0.222	2.1956e-133	0	Iqgap2	MOCA_E9.5
101	1.9126e-137	0.496504	0.289	0.201	5.00241e-133	0	Lgr4	MOCA_E9.5
102	1.54878e-135	0.454399	0.484	0.404	4.05083e-131	0	Agap1	MOCA_E9.5
103	3.93044e-130	0.402616	0.46	0.363	1.02801e-125	0	Zfhx4	MOCA_E9.5
104	5.13074e-129	0.495921	0.346	0.26	1.34194e-124	0	Myo5a	MOCA_E9.5
105	2.19167e-128	0.449375	0.385	0.294	5.73231e-124	0	B3galt1	MOCA_E9.5
106	2.79654e-124	0.414723	0.503	0.418	7.31435e-120	0	Pola1	MOCA_E9.5
107	7.12904e-124	0.434881	0.361	0.273	1.8646e-119	0	Tspan5	MOCA_E9.5
108	9.23893e-123	0.369972	0.582	0.512	2.41644e-118	0	Chd7	MOCA_E9.5
109	6.80343e-117	0.42495	0.481	0.404	1.77944e-112	0	Canx	MOCA_E9.5
110	1.5593e-110	0.415104	0.275	0.196	4.07835e-106	0	Elmo1	MOCA_E9.5
111	1.03487e-109	0.476745	0.306	0.228	2.7067e-105	0	Sfmbt1	MOCA_E9.5
112	4.6837e-109	0.286421	0.419	0.321	1.22502e-104	0	Celf2	MOCA_E9.5
113	9.75262e-109	0.272632	0.744	0.701	2.5508e-104	0	Ext1	MOCA_E9.5
114	3.85903e-102	0.2869	0.583	0.505	1.00933e-97	0	Gli3	MOCA_E9.5
115	2.48943e-101	0.467366	0.297	0.223	6.5111e-97	0	Dek	MOCA_E9.5
116	9.59188e-99	0.397436	0.467	0.394	2.50876e-94	0	Hsp90b1	MOCA_E9.5
117	8.74932e-98	0.443094	0.303	0.229	2.28838e-93	0	1700025G04Rik	MOCA_E9.5
118	3.01399e-95	0.390452	0.489	0.417	7.8831e-91	0	Trps1	MOCA_E9.5
119	8.25853e-85	0.398185	0.368	0.299	2.16002e-80	0	E130308A19Rik	MOCA_E9.5
120	1.42846e-81	0.419542	0.329	0.263	3.73613e-77	0	Phlpp1	MOCA_E9.5
121	9.0299e-80	0.348853	0.421	0.355	2.36177e-75	0	Pkp4	MOCA_E9.5
122	1.53805e-79	0.29041	0.474	0.4	4.02276e-75	0	Cachd1	MOCA_E9.5
123	9.08553e-79	0.374338	0.394	0.328	2.37632e-74	0	Btaf1	MOCA_E9.5
124	2.08438e-74	0.324187	0.504	0.447	5.45169e-70	0	Gphn	MOCA_E9.5
125	5.6608e-72	0.399744	0.255	0.194	1.48058e-67	0	Dhcr24	MOCA_E9.5
126	1.33764e-71	0.378286	0.334	0.271	3.49861e-67	0	Kif1b	MOCA_E9.5
127	4.56107e-69	0.334382	0.257	0.195	1.19295e-64	0	Greb1	MOCA_E9.5
128	4.55724e-67	0.36657	0.328	0.267	1.19195e-62	0	Pde3b	MOCA_E9.5
129	3.75101e-66	0.357044	0.349	0.288	9.81077e-62	0	Cecr2	MOCA_E9.5
130	1.45719e-65	0.328288	0.433	0.373	3.81129e-61	0	Nxn	MOCA_E9.5
131	1.57625e-63	0.29239	0.424	0.359	4.12268e-59	0	Pknox2	MOCA_E9.5
132	1.63309e-60	0.359674	0.357	0.304	4.27135e-56	0	Dmxl1	MOCA_E9.5
133	6.77648e-58	0.377481	0.265	0.211	1.77239e-53	0	Kif13a	MOCA_E9.5
134	4.42823e-51	0.310874	0.366	0.314	1.1582e-46	0	Mms22l	MOCA_E9.5
135	1.8793e-48	0.353791	0.351	0.304	4.91531e-44	0	Kdm6a	MOCA_E9.5
136	4.38006e-45	0.282472	0.296	0.246	1.1456e-40	0	Dag1	MOCA_E9.5
137	6.78577e-44	0.272131	0.455	0.411	1.77482e-39	0	Ezh2	MOCA_E9.5
138	7.17279e-42	0.322949	0.305	0.259	1.87604e-37	0	P4hb	MOCA_E9.5
139	3.57747e-41	0.31758	0.285	0.24	9.35688e-37	0	Gjc1	MOCA_E9.5
140	2.15578e-40	0.256926	0.434	0.392	5.63845e-36	0	Lcorl	MOCA_E9.5
141	8.83008e-38	0.252443	0.448	0.406	2.30951e-33	0	Hspa5	MOCA_E9.5
142	5.01997e-36	0.257856	0.378	0.335	1.31297e-31	0	Acaca	MOCA_E9.5
143	2.88102e-34	0.325089	0.256	0.217	7.53531e-30	0	Hells	MOCA_E9.5
144	3.76414e-34	0.25471	0.456	0.422	9.84511e-30	0	Ankhd1	MOCA_E9.5
145	7.85119e-32	0.283027	0.269	0.231	2.05348e-27	0	Prim2	MOCA_E9.5
146	1.36941e-30	0.274859	0.253	0.214	3.58169e-26	0	Usp37	MOCA_E9.5
147	1.08229e-27	0.266547	0.332	0.298	2.83073e-23	0	Cmss1	MOCA_E9.5
148	1.50632e-26	0.272987	0.324	0.29	3.93979e-22	0	Pdia3	MOCA_E9.5
149	8.34046e-26	0.291313	0.272	0.239	2.18145e-21	0	Tfdp2	MOCA_E9.5
150	0	2.85974	0.385	0.012	0	1	Meox2	MOCA_E9.5
151	0	2.07466	0.284	0.118	0	1	Nrg1	MOCA_E9.5
152	0	1.92542	0.405	0.108	0	1	Lrig1	MOCA_E9.5
153	0	1.71225	0.478	0.126	0	1	Col26a1	MOCA_E9.5
154	0	1.7076	0.528	0.162	0	1	Ntn1	MOCA_E9.5
155	0	1.45346	0.69	0.367	0	1	Fbn2	MOCA_E9.5
156	0	1.38512	0.394	0.189	0	1	Pax3	MOCA_E9.5
157	0	1.37649	0.393	0.227	0	1	Plch1	MOCA_E9.5
158	0	1.34437	0.709	0.356	0	1	Foxp2	MOCA_E9.5
159	0	1.33056	0.383	0.15	0	1	Pcsk5	MOCA_E9.5
160	0	1.30076	0.275	0.094	0	1	Sncaip	MOCA_E9.5
161	0	1.29267	0.461	0.315	0	1	Rps6ka3	MOCA_E9.5
162	0	1.22141	0.644	0.336	0	1	Ank3	MOCA_E9.5
163	0	1.20673	0.499	0.26	0	1	Eda	MOCA_E9.5
164	0	1.19684	0.76	0.5	0	1	Fbxl7	MOCA_E9.5
165	0	1.15413	0.421	0.195	0	1	Sema5a	MOCA_E9.5
166	0	1.1538	0.558	0.282	0	1	Cdh11	MOCA_E9.5
167	0	1.12804	0.379	0.18	0	1	Aff2	MOCA_E9.5
168	0	1.10394	0.307	0.125	0	1	Lrig3	MOCA_E9.5
169	0	1.08779	0.46	0.168	0	1	Ebf1	MOCA_E9.5
170	0	1.07972	0.734	0.481	0	1	Aff3	MOCA_E9.5
171	0	1.06339	0.391	0.182	0	1	Mcc	MOCA_E9.5
172	0	1.06024	0.353	0.153	0	1	Itga9	MOCA_E9.5
173	0	1.04422	0.576	0.369	0	1	Rev3l	MOCA_E9.5
174	0	1.03924	0.311	0.113	0	1	Ebf2	MOCA_E9.5
175	0	1.0342	0.354	0.158	0	1	Lpar1	MOCA_E9.5
176	0	1.02202	0.289	0.096	0	1	Ebf3	MOCA_E9.5
177	0	1.01698	0.301	0.132	0	1	P3h2	MOCA_E9.5
178	0	1.00945	0.626	0.395	0	1	St6galnac3	MOCA_E9.5
179	0	1.00389	0.466	0.194	0	1	Colec12	MOCA_E9.5
180	0	1.00047	0.294	0.129	0	1	Nrp2	MOCA_E9.5
181	0	0.989838	0.326	0.161	0	1	Eya1	MOCA_E9.5
182	0	0.942396	0.625	0.383	0	1	Pde4d	MOCA_E9.5
183	0	0.936169	0.588	0.379	0	1	Palld	MOCA_E9.5
184	0	0.912596	0.437	0.256	0	1	Ncam1	MOCA_E9.5
185	0	0.906149	0.316	0.156	0	1	Flrt2	MOCA_E9.5
186	0	0.88597	0.427	0.246	0	1	Sema3a	MOCA_E9.5
187	0	0.851825	0.443	0.247	0	1	Arhgap28	MOCA_E9.5
188	0	0.844895	0.483	0.28	0	1	Sdk1	MOCA_E9.5
189	0	0.794317	0.666	0.42	0	1	Meg3	MOCA_E9.5
190	0	0.789027	0.479	0.289	0	1	Rian	MOCA_E9.5
191	0	0.788433	0.527	0.382	0	1	Cask	MOCA_E9.5
192	0	0.785498	0.583	0.36	0	1	Tmem132c	MOCA_E9.5
193	0	0.76788	0.583	0.327	0	1	Rbms3	MOCA_E9.5
194	0	0.767079	0.799	0.525	0	1	Airn	MOCA_E9.5
195	0	0.763743	0.403	0.235	0	1	Sema6a	MOCA_E9.5
196	0	0.718744	0.326	0.17	0	1	Cacna1c	MOCA_E9.5
197	0	0.704551	0.695	0.551	0	1	Ptprk	MOCA_E9.5
198	0	0.689357	0.512	0.351	0	1	Pknox2	MOCA_E9.5
199	0	0.68584	0.471	0.3	0	1	Hs6st2	MOCA_E9.5
200	0	0.674824	0.299	0.151	0	1	Cped1	MOCA_E9.5
201	0	0.655991	0.883	0.63	0	1	Gpc3	MOCA_E9.5
202	0	0.635811	0.621	0.428	0	1	Rbms1	MOCA_E9.5
203	0	0.615995	0.817	0.637	0	1	Meis2	MOCA_E9.5
204	0	0.58733	0.682	0.504	0	1	Meis1	MOCA_E9.5
205	0	0.573772	0.729	0.553	0	1	Mest	MOCA_E9.5
206	0	0.521392	0.559	0.34	0	1	Igf2	MOCA_E9.5
207	0	0.428854	0.468	0.265	0	1	Rnf220	MOCA_E9.5
208	4.67364e-308	0.63146	0.55	0.39	1.22239e-303	1	Frmd4a	MOCA_E9.5
209	9.49531e-304	0.579343	0.464	0.294	2.4835e-299	1	2610203C20Rik	MOCA_E9.5
210	2.29012e-296	0.728896	0.378	0.231	5.9898e-292	1	Prkd1	MOCA_E9.5
211	3.50644e-292	0.737185	0.291	0.157	9.1711e-288	1	Lhfpl2	MOCA_E9.5
212	1.45541e-290	0.752385	0.479	0.33	3.80662e-286	1	Vcan	MOCA_E9.5
213	4.26244e-290	0.72702	0.653	0.557	1.11484e-285	1	Cadm1	MOCA_E9.5
214	3.97054e-287	0.738719	0.34	0.199	1.03849e-282	1	Arhgap42	MOCA_E9.5
215	6.68875e-287	0.698273	0.329	0.189	1.74944e-282	1	Sgcd	MOCA_E9.5
216	7.00743e-281	0.776116	0.456	0.309	1.83279e-276	1	Epha7	MOCA_E9.5
217	2.21846e-262	0.617009	0.337	0.196	5.80237e-258	1	Col23a1	MOCA_E9.5
218	2.91797e-261	0.699417	0.407	0.265	7.63196e-257	1	Fstl1	MOCA_E9.5
219	6.92726e-253	0.55277	0.649	0.525	1.81183e-248	1	Foxp1	MOCA_E9.5
220	1.02347e-249	0.647831	0.486	0.348	2.67688e-245	1	Ttc28	MOCA_E9.5
221	2.64218e-249	0.697722	0.265	0.145	6.91062e-245	1	Slc24a3	MOCA_E9.5
222	5.03295e-241	0.493973	0.68	0.54	1.31637e-236	1	Dach1	MOCA_E9.5
223	2.17365e-238	0.512444	0.559	0.412	5.68518e-234	1	Prkg1	MOCA_E9.5
224	5.69011e-213	0.613813	0.324	0.199	1.48825e-208	1	Nhsl2	MOCA_E9.5
225	7.14051e-213	0.546537	0.509	0.378	1.8676e-208	1	Farp1	MOCA_E9.5
226	4.60016e-208	0.502054	0.388	0.25	1.20317e-203	1	Dlc1	MOCA_E9.5
227	7.82161e-203	0.683928	0.277	0.165	2.04574e-198	1	Nrp1	MOCA_E9.5
228	9.16086e-196	0.606419	0.39	0.268	2.39602e-191	1	Cers6	MOCA_E9.5
229	1.12413e-190	0.704295	0.261	0.158	2.94017e-186	1	Add3	MOCA_E9.5
230	7.19794e-179	0.553133	0.286	0.176	1.88262e-174	1	Thsd4	MOCA_E9.5
231	1.77816e-169	0.560556	0.278	0.173	4.65077e-165	1	Klhl29	MOCA_E9.5
232	8.67204e-169	0.667481	0.302	0.2	2.26817e-164	1	Mgat5	MOCA_E9.5
233	7.60018e-162	0.584262	0.257	0.159	1.98783e-157	1	Plpp3	MOCA_E9.5
234	4.21535e-158	0.717414	0.286	0.188	1.10253e-153	1	Macrod2	MOCA_E9.5
235	6.58068e-148	0.47233	0.365	0.255	1.72118e-143	1	Prex2	MOCA_E9.5
236	1.86115e-137	0.374313	0.938	0.859	4.86784e-133	1	Gpc6	MOCA_E9.5
237	4.60395e-137	0.532739	0.258	0.164	1.20416e-132	1	Kif26b	MOCA_E9.5
238	2.6322e-136	0.378383	0.559	0.446	6.88453e-132	1	Lpp	MOCA_E9.5
239	4.1529e-133	0.37807	0.62	0.527	1.08619e-128	1	Zfp521	MOCA_E9.5
240	1.02784e-125	0.300924	0.775	0.707	2.68832e-121	1	Tcf4	MOCA_E9.5
241	1.04284e-124	0.383701	0.569	0.467	2.72755e-120	1	Mir99ahg	MOCA_E9.5
242	5.29093e-123	0.512522	0.274	0.184	1.38384e-118	1	Cnksr2	MOCA_E9.5
243	1.32297e-116	0.4847	0.366	0.273	3.46024e-112	1	Prkce	MOCA_E9.5
244	1.04105e-107	0.460944	0.4	0.312	2.72287e-103	1	2011-09-01	MOCA_E9.5
245	9.99159e-107	0.331887	0.326	0.231	2.6133e-102	1	Tshz2	MOCA_E9.5
246	1.23509e-103	0.468362	0.372	0.287	3.23037e-99	1	Klhdc10	MOCA_E9.5
247	9.00124e-101	0.367824	0.462	0.365	2.35427e-96	1	Zfhx4	MOCA_E9.5
248	9.28666e-98	0.475401	0.275	0.195	2.42892e-93	1	Foxp4	MOCA_E9.5
249	6.7224e-92	0.390494	0.549	0.481	1.75824e-87	1	Rbfox2	MOCA_E9.5
250	1.51517e-91	0.285652	0.5	0.398	3.96293e-87	1	Pdzrn3	MOCA_E9.5
251	3.79585e-91	0.443215	0.282	0.203	9.92804e-87	1	Gmds	MOCA_E9.5
252	8.79053e-86	0.283089	0.571	0.481	2.29916e-81	1	Tenm4	MOCA_E9.5
253	6.3842e-84	0.347201	0.773	0.737	1.66979e-79	1	Pbx1	MOCA_E9.5
254	1.92807e-83	0.386716	0.335	0.254	5.04287e-79	1	Peg3	MOCA_E9.5
255	4.59347e-81	0.383665	0.335	0.256	1.20142e-76	1	Gli2	MOCA_E9.5
256	2.31203e-78	0.28396	0.269	0.194	6.04711e-74	1	Ghr	MOCA_E9.5
257	4.35774e-77	0.310979	0.476	0.39	1.13977e-72	1	Greb1l	MOCA_E9.5
258	1.70725e-72	0.380958	0.34	0.267	4.46531e-68	1	Dst	MOCA_E9.5
259	4.04779e-72	0.303147	0.291	0.215	1.0587e-67	1	Prickle1	MOCA_E9.5
260	1.64592e-70	0.436559	0.311	0.243	4.30489e-66	1	Agps	MOCA_E9.5
261	5.66584e-70	0.26741	0.269	0.194	1.4819e-65	1	Bnc2	MOCA_E9.5
262	1.0157e-68	0.35972	0.267	0.198	2.65657e-64	1	Pvt1	MOCA_E9.5
263	7.10358e-68	0.338052	0.451	0.377	1.85794e-63	1	Tcf7l1	MOCA_E9.5
264	1.37576e-66	0.387826	0.264	0.198	3.59829e-62	1	Asxl3	MOCA_E9.5
265	3.95671e-66	0.314151	0.28	0.211	1.03488e-61	1	Plxdc2	MOCA_E9.5
266	4.74464e-60	0.353133	0.306	0.238	1.24096e-55	1	Lef1	MOCA_E9.5
267	2.06061e-59	0.299249	0.437	0.368	5.38952e-55	1	Bbx	MOCA_E9.5
268	2.54977e-57	0.368183	0.25	0.19	6.66893e-53	1	Asph	MOCA_E9.5
269	1.3746e-56	0.304269	0.4	0.333	3.59525e-52	1	Dock1	MOCA_E9.5
270	7.53939e-55	0.376487	0.28	0.221	1.97193e-50	1	Map2k6	MOCA_E9.5
271	6.13603e-51	0.261132	0.508	0.447	1.60488e-46	1	Mdk	MOCA_E9.5
272	8.84768e-49	0.305844	0.385	0.325	2.31411e-44	1	Bach2	MOCA_E9.5
273	5.64253e-44	0.288399	0.335	0.278	1.4758e-39	1	Tspan5	MOCA_E9.5
274	2.73851e-42	0.265742	0.308	0.25	7.16256e-38	1	Klf12	MOCA_E9.5
275	3.69283e-41	0.298726	0.33	0.276	9.6586e-37	1	Nrip1	MOCA_E9.5
276	4.83981e-41	0.382792	0.251	0.202	1.26585e-36	1	Casd1	MOCA_E9.5
277	2.45145e-32	0.259756	0.318	0.27	6.41176e-28	1	Nfat5	MOCA_E9.5
278	6.07874e-29	0.266824	0.261	0.218	1.58989e-24	1	Gm4258	MOCA_E9.5
279	4.93744e-25	0.254726	0.311	0.269	1.29139e-20	1	Bmpr1b	MOCA_E9.5
280	2.30727e-19	0.308646	0.391	0.363	6.03468e-15	1	Wwox	MOCA_E9.5
281	0	2.22003	0.265	0.044	0	2	Ppp2r2b	MOCA_E9.5
282	0	2.09486	0.679	0.22	0	2	Sema3a	MOCA_E9.5
283	0	1.98261	0.273	0.077	0	2	Gpc5	MOCA_E9.5
284	0	1.90469	0.285	0.032	0	2	Hpse2	MOCA_E9.5
285	0	1.84976	0.435	0.084	0	2	Prrx1	MOCA_E9.5
286	0	1.70678	0.34	0.068	0	2	Lix1	MOCA_E9.5
287	0	1.58962	0.33	0.087	0	2	Epha3	MOCA_E9.5
288	0	1.5488	0.327	0.117	0	2	Ccser1	MOCA_E9.5
289	0	1.52685	0.446	0.191	0	2	Kcnq5	MOCA_E9.5
290	0	1.38543	0.595	0.27	0	2	Unc5c	MOCA_E9.5
291	0	1.35766	0.518	0.211	0	2	Tshz2	MOCA_E9.5
292	0	1.35648	0.463	0.235	0	2	Mpped2	MOCA_E9.5
293	0	1.32077	0.518	0.216	0	2	Lef1	MOCA_E9.5
294	0	1.29667	0.45	0.144	0	2	Kif26b	MOCA_E9.5
295	0	1.25995	0.377	0.118	0	2	Hoxd4	MOCA_E9.5
296	0	1.22558	0.47	0.173	0	2	Bnc2	MOCA_E9.5
297	0	1.18599	0.338	0.11	0	2	Dlk1	MOCA_E9.5
298	0	1.18145	0.902	0.629	0	2	Gpc3	MOCA_E9.5
299	0	1.16041	0.623	0.324	0	2	Rbms3	MOCA_E9.5
300	0	1.12769	0.479	0.221	0	2	Pcdh7	MOCA_E9.5
301	0	1.08603	0.349	0.133	0	2	Usp29	MOCA_E9.5
302	0	1.0839	0.545	0.283	0	2	Rian	MOCA_E9.5
303	0	1.07433	0.527	0.234	0	2	Peg3	MOCA_E9.5
304	0	1.06286	0.541	0.309	0	2	Bach2	MOCA_E9.5
305	0	1.06083	0.456	0.235	0	2	Klf12	MOCA_E9.5
306	0	1.05317	0.696	0.418	0	2	Meg3	MOCA_E9.5
307	0	1.04205	0.34	0.124	0	2	Clmp	MOCA_E9.5
308	0	1.01586	0.315	0.152	0	2	Tmem108	MOCA_E9.5
309	0	1	0.714	0.325	0	2	Igf2	MOCA_E9.5
310	0	0.98965	0.404	0.163	0	2	Cacna1c	MOCA_E9.5
311	0	0.982103	0.418	0.189	0	2	Nhsl2	MOCA_E9.5
312	0	0.982044	0.835	0.522	0	2	Airn	MOCA_E9.5
313	0	0.970502	0.571	0.336	0	2	Sox6	MOCA_E9.5
314	0	0.970493	0.548	0.234	0	2	Dlc1	MOCA_E9.5
315	0	0.92088	0.97	0.856	0	2	Gpc6	MOCA_E9.5
316	0	0.916583	0.506	0.339	0	2	Ptn	MOCA_E9.5
317	0	0.899925	0.663	0.352	0	2	Tmem132c	MOCA_E9.5
318	0	0.855072	0.305	0.149	0	2	Runx1t1	MOCA_E9.5
319	0	0.833688	0.361	0.184	0	2	Tanc1	MOCA_E9.5
320	0	0.820196	0.77	0.549	0	2	Hmga2	MOCA_E9.5
321	0	0.817183	0.364	0.214	0	2	Magi3	MOCA_E9.5
322	0	0.813846	0.347	0.168	0	2	Rarb	MOCA_E9.5
323	0	0.782771	0.401	0.229	0	2	Arhgap10	MOCA_E9.5
324	0	0.777806	0.28	0.138	0	2	Igf2r	MOCA_E9.5
325	0	0.749966	0.254	0.117	0	2	Ndnf	MOCA_E9.5
326	0	0.73677	0.341	0.184	0	2	Aff2	MOCA_E9.5
327	0	0.73218	0.857	0.728	0	2	Pbx1	MOCA_E9.5
328	0	0.72956	0.323	0.144	0	2	Col26a1	MOCA_E9.5
329	0	0.723284	0.264	0.125	0	2	Vegfc	MOCA_E9.5
330	0	0.702513	0.584	0.39	0	2	Pdzrn3	MOCA_E9.5
331	0	0.675649	0.586	0.408	0	2	Trps1	MOCA_E9.5
332	0	0.67174	0.846	0.635	0	2	Meis2	MOCA_E9.5
333	0	0.661949	0.389	0.204	0	2	Prickle1	MOCA_E9.5
334	0	0.656316	0.778	0.549	0	2	Mest	MOCA_E9.5
335	0	0.644487	0.412	0.193	0	2	Slc8a1	MOCA_E9.5
336	0	0.618122	0.739	0.499	0	2	Meis1	MOCA_E9.5
337	0	0.603358	0.552	0.374	0	2	Farp1	MOCA_E9.5
338	0	0.577184	0.466	0.27	0	2	Ror1	MOCA_E9.5
339	0	0.417594	0.883	0.79	0	2	Auts2	MOCA_E9.5
340	1.45806e-304	0.729179	0.457	0.287	3.81356e-300	2	Mecom	MOCA_E9.5
341	2.11765e-301	0.353905	0.32	0.167	5.53871e-297	2	Cacna2d1	MOCA_E9.5
342	1.33857e-299	0.683165	0.308	0.164	3.50104e-295	2	Lpar1	MOCA_E9.5
343	1.61804e-285	0.622259	0.468	0.301	4.23199e-281	2	Hs6st2	MOCA_E9.5
344	1.8928e-284	0.586624	0.575	0.41	4.95063e-280	2	Prkg1	MOCA_E9.5
345	2.24552e-279	0.707093	0.336	0.193	5.87314e-275	2	Casd1	MOCA_E9.5
346	7.74176e-266	0.702054	0.28	0.151	2.02486e-261	2	Gas1	MOCA_E9.5
347	5.14852e-262	0.67877	0.314	0.179	1.34659e-257	2	Fndc3c1	MOCA_E9.5
348	2.62626e-257	0.645328	0.274	0.146	6.86898e-253	2	Tshz1	MOCA_E9.5
349	2.70017e-255	0.720777	0.29	0.161	7.06229e-251	2	Phldb2	MOCA_E9.5
350	1.77126e-253	0.86391	0.31	0.181	4.63273e-249	2	Hdac9	MOCA_E9.5
351	5.80157e-216	0.446581	0.29	0.163	1.5174e-211	2	Pdgfc	MOCA_E9.5
352	1.25248e-214	0.514558	0.54	0.393	3.27586e-210	2	Pde4d	MOCA_E9.5
353	3.35597e-214	0.492403	0.627	0.493	8.77755e-210	2	Aff3	MOCA_E9.5
354	2.18689e-213	0.490084	0.323	0.191	5.71981e-209	2	Mcc	MOCA_E9.5
355	3.658e-209	0.560923	0.278	0.159	9.5675e-205	2	Lhfpl2	MOCA_E9.5
356	4.68609e-208	0.479699	0.677	0.553	1.22565e-203	2	Ptprk	MOCA_E9.5
357	1.93997e-205	0.420382	0.504	0.352	5.074e-201	2	Ank3	MOCA_E9.5
358	9.53485e-204	0.661673	0.384	0.256	2.49384e-199	2	Scmh1	MOCA_E9.5
359	9.35109e-202	0.527134	0.321	0.195	2.44578e-197	2	Scube1	MOCA_E9.5
360	8.93871e-200	0.55208	0.382	0.251	2.33792e-195	2	Gli2	MOCA_E9.5
361	1.23699e-185	0.443167	0.525	0.383	3.23534e-181	2	Ror2	MOCA_E9.5
362	1.08134e-181	0.540764	0.335	0.215	2.82824e-177	2	Ltbp1	MOCA_E9.5
363	1.88987e-180	0.474989	0.383	0.253	4.94296e-176	2	Prex2	MOCA_E9.5
364	1.67714e-175	0.461503	0.601	0.48	4.38655e-171	2	Srrm2	MOCA_E9.5
365	4.58851e-175	0.425707	0.595	0.459	1.20013e-170	2	Igdcc3	MOCA_E9.5
366	2.12741e-174	0.516762	0.31	0.194	5.56423e-170	2	Pvt1	MOCA_E9.5
367	2.80602e-173	0.43599	0.637	0.502	7.33914e-169	2	Gli3	MOCA_E9.5
368	8.23939e-163	0.514171	0.356	0.238	2.15501e-158	2	Rbpms	MOCA_E9.5
369	1.84329e-160	0.72133	0.312	0.207	4.82113e-156	2	Sema5a	MOCA_E9.5
370	5.51488e-151	0.425829	0.564	0.441	1.44242e-146	2	Mdk	MOCA_E9.5
371	1.45165e-148	0.521783	0.26	0.161	3.79678e-144	2	Hunk	MOCA_E9.5
372	6.10576e-141	0.483875	0.397	0.285	1.59696e-136	2	Klhdc10	MOCA_E9.5
373	6.86169e-141	0.394107	0.265	0.163	1.79468e-136	2	Itga9	MOCA_E9.5
374	1.03894e-138	0.45184	0.333	0.225	2.71735e-134	2	Myo1b	MOCA_E9.5
375	1.95378e-133	0.514092	0.315	0.214	5.11012e-129	2	Gse1	MOCA_E9.5
376	1.27095e-126	0.329366	0.451	0.333	3.32417e-122	2	Slit3	MOCA_E9.5
377	2.29653e-118	0.430712	0.487	0.383	6.00659e-114	2	Ssbp3	MOCA_E9.5
378	4.01494e-115	0.315132	0.558	0.435	1.05011e-110	2	Rbms1	MOCA_E9.5
379	5.50943e-114	0.34725	0.508	0.399	1.44099e-109	2	Cachd1	MOCA_E9.5
380	1.5962e-108	0.376161	0.467	0.364	4.17486e-104	2	Zfhx3	MOCA_E9.5
381	6.48664e-107	0.432312	0.363	0.268	1.69658e-102	2	Myh10	MOCA_E9.5
382	1.06075e-106	0.371399	0.507	0.402	2.7744e-102	2	Zeb1	MOCA_E9.5
383	2.46074e-105	0.405942	0.279	0.19	6.43606e-101	2	Cdc14b	MOCA_E9.5
384	3.89707e-99	0.379176	0.494	0.4	1.01928e-94	2	Dennd1a	MOCA_E9.5
385	5.71255e-99	0.34463	0.612	0.531	1.49412e-94	2	Dlg1	MOCA_E9.5
386	9.64233e-97	0.350145	0.515	0.417	2.52195e-92	2	Eml4	MOCA_E9.5
387	2.87211e-95	0.253171	0.317	0.22	7.51201e-91	2	Hmcn1	MOCA_E9.5
388	3.33946e-94	0.416609	0.458	0.366	8.73436e-90	2	Bbx	MOCA_E9.5
389	1.4255e-75	0.261329	0.408	0.321	3.72839e-71	2	Rps6ka3	MOCA_E9.5
390	6.86838e-74	0.345231	0.282	0.206	1.79642e-69	2	Arhgap42	MOCA_E9.5
391	3.19637e-70	0.351439	0.281	0.208	8.3601e-66	2	Fam178a	MOCA_E9.5
392	4.35275e-68	0.321024	0.25	0.18	1.13846e-63	2	Hdgfrp3	MOCA_E9.5
393	5.73552e-68	0.322708	0.393	0.313	1.50013e-63	2	2011-09-01	MOCA_E9.5
394	5.95139e-65	0.293616	0.322	0.246	1.55658e-60	2	Nr2f2	MOCA_E9.5
395	1.05175e-63	0.302109	0.268	0.198	2.75084e-59	2	Asxl3	MOCA_E9.5
396	1.22371e-62	0.336645	0.32	0.248	3.20061e-58	2	St7	MOCA_E9.5
397	4.33701e-60	0.295422	0.364	0.289	1.13434e-55	2	Elovl6	MOCA_E9.5
398	7.24335e-60	0.266525	0.264	0.197	1.8945e-55	2	Fn1	MOCA_E9.5
399	3.85455e-57	0.266377	0.272	0.204	1.00816e-52	2	Tln2	MOCA_E9.5
400	1.72772e-56	0.351349	0.273	0.209	4.51885e-52	2	Smc6	MOCA_E9.5
401	3.32624e-52	0.256338	0.38	0.307	8.69978e-48	2	Atp2b1	MOCA_E9.5
402	3.90809e-52	0.273887	0.404	0.334	1.02216e-47	2	Acaca	MOCA_E9.5
403	1.98083e-46	0.262502	0.257	0.197	5.18086e-42	2	Sgcd	MOCA_E9.5
404	8.16893e-44	0.277495	0.471	0.411	2.13658e-39	2	Mid1	MOCA_E9.5
405	4.86693e-43	0.269176	0.255	0.198	1.27295e-38	2	BC052040	MOCA_E9.5
406	0	2.28957	0.635	0.127	0	3	Cped1	MOCA_E9.5
407	0	1.93741	0.441	0.091	0	3	Prrx1	MOCA_E9.5
408	0	1.80257	0.574	0.179	0	3	Col23a1	MOCA_E9.5
409	0	1.73183	0.445	0.095	0	3	Fli1	MOCA_E9.5
410	0	1.66642	0.443	0.157	0	3	Prickle2	MOCA_E9.5
411	0	1.52943	0.485	0.203	0	3	Grik2	MOCA_E9.5
412	0	1.51836	0.532	0.204	0	3	Hmcn1	MOCA_E9.5
413	0	1.46839	0.296	0.079	0	3	Gpc5	MOCA_E9.5
414	0	1.42663	0.539	0.251	0	3	Bmpr1b	MOCA_E9.5
415	0	1.38187	0.673	0.279	0	3	Cdh11	MOCA_E9.5
416	0	1.36312	0.453	0.207	0	3	Kctd1	MOCA_E9.5
417	0	1.33385	0.568	0.282	0	3	Mecom	MOCA_E9.5
418	0	1.16897	0.441	0.198	0	3	Sema5a	MOCA_E9.5
419	0	1.16713	0.394	0.197	0	3	Plcb1	MOCA_E9.5
420	0	1.15412	0.311	0.099	0	3	Ebf3	MOCA_E9.5
421	0	1.15048	0.556	0.239	0	3	Dlc1	MOCA_E9.5
422	0	1.0427	0.585	0.36	0	3	Pitpnc1	MOCA_E9.5
423	0	1.03676	0.327	0.13	0	3	Clmp	MOCA_E9.5
424	0	1.0008	0.258	0.096	0	3	Col1a2	MOCA_E9.5
425	0	0.986543	0.696	0.523	0	3	Zfp521	MOCA_E9.5
426	0	0.96324	0.364	0.186	0	3	Aff2	MOCA_E9.5
427	0	0.920938	0.33	0.165	0	3	Lpar1	MOCA_E9.5
428	0	0.920216	0.292	0.119	0	3	Ebf2	MOCA_E9.5
429	0	0.914746	0.276	0.124	0	3	Frem1	MOCA_E9.5
430	0	0.869312	0.584	0.391	0	3	Frmd4a	MOCA_E9.5
431	0	0.862445	0.303	0.139	0	3	Il17rd	MOCA_E9.5
432	0	0.848877	0.582	0.375	0	3	Farp1	MOCA_E9.5
433	0	0.809073	0.507	0.27	0	3	Ror1	MOCA_E9.5
434	0	0.79262	0.326	0.16	0	3	Itga9	MOCA_E9.5
435	0	0.778758	0.342	0.164	0	3	Eya1	MOCA_E9.5
436	0	0.77823	0.84	0.64	0	3	Gpc3	MOCA_E9.5
437	0	0.751049	0.309	0.149	0	3	Col26a1	MOCA_E9.5
438	0	0.710414	0.362	0.188	0	3	Bnc2	MOCA_E9.5
439	5.55973e-300	0.795721	0.49	0.319	1.45415e-295	3	Sox5	MOCA_E9.5
440	4.2822e-282	0.562227	0.316	0.16	1.12001e-277	3	Flrt2	MOCA_E9.5
441	4.42419e-282	0.796571	0.485	0.326	1.15715e-277	3	Dnajc1	MOCA_E9.5
442	1.45632e-273	0.710315	0.254	0.12	3.80899e-269	3	Col3a1	MOCA_E9.5
443	3.56175e-269	0.778126	0.333	0.183	9.31575e-265	3	Nr2f1	MOCA_E9.5
444	2.80403e-267	0.757438	0.337	0.188	7.33394e-263	3	Mbnl2	MOCA_E9.5
445	1.15559e-238	0.712331	0.335	0.191	3.02244e-234	3	Sgcd	MOCA_E9.5
446	1.45861e-237	0.334769	0.342	0.185	3.81499e-233	3	Ebf1	MOCA_E9.5
447	2.1484e-223	0.750325	0.262	0.139	5.61914e-219	3	Tns3	MOCA_E9.5
448	3.74728e-221	0.520385	0.557	0.407	9.80101e-217	3	St6galnac3	MOCA_E9.5
449	1.73916e-220	0.793945	0.259	0.138	4.54877e-216	3	Ptprj	MOCA_E9.5
450	8.41366e-210	0.427996	0.715	0.559	2.20059e-205	3	Mest	MOCA_E9.5
451	8.95595e-207	0.625458	0.399	0.254	2.34243e-202	3	Prex2	MOCA_E9.5
452	2.04634e-190	0.70367	0.251	0.138	5.3522e-186	3	Grk5	MOCA_E9.5
453	2.84927e-188	0.512111	0.533	0.38	7.45228e-184	3	Foxp2	MOCA_E9.5
454	8.22781e-187	0.610885	0.527	0.396	2.15198e-182	3	Lin28b	MOCA_E9.5
455	3.70888e-180	0.637027	0.434	0.302	9.70058e-176	3	D930015E06Rik	MOCA_E9.5
456	9.54791e-172	0.594403	0.305	0.185	2.49726e-167	3	Cald1	MOCA_E9.5
457	4.47449e-165	0.871	0.279	0.172	1.1703e-160	3	Lrba	MOCA_E9.5
458	1.23373e-161	0.515258	0.499	0.364	3.22683e-157	3	Zfhx4	MOCA_E9.5
459	3.93634e-151	0.629127	0.265	0.159	1.02955e-146	3	Plcl2	MOCA_E9.5
460	6.94601e-150	0.597325	0.31	0.196	1.81673e-145	3	Pvt1	MOCA_E9.5
461	9.76681e-144	0.513957	0.286	0.177	2.55451e-139	3	Cacna1c	MOCA_E9.5
462	8.12112e-129	0.280663	0.792	0.716	2.12408e-124	3	Tenm3	MOCA_E9.5
463	2.81251e-117	0.611848	0.348	0.248	7.35612e-113	3	Klf12	MOCA_E9.5
464	1.08889e-116	0.456368	0.576	0.484	2.848e-112	3	Srrm2	MOCA_E9.5
465	1.06701e-115	0.491131	0.45	0.341	2.79077e-111	3	Sox11	MOCA_E9.5
466	2.37762e-114	0.27811	0.52	0.389	6.21867e-110	3	Fbn2	MOCA_E9.5
467	1.85391e-104	0.279846	0.322	0.218	4.8489e-100	3	Cdh6	MOCA_E9.5
468	2.33643e-104	0.420074	0.57	0.481	6.11094e-100	3	Rbfox2	MOCA_E9.5
469	4.88603e-101	0.489677	0.41	0.314	1.27794e-96	3	2011-09-01	MOCA_E9.5
470	4.04429e-97	0.508953	0.289	0.199	1.05778e-92	3	Apbb2	MOCA_E9.5
471	2.02292e-95	0.54593	0.26	0.174	5.29093e-91	3	Nr1d2	MOCA_E9.5
472	7.1745e-95	0.501715	0.274	0.187	1.87649e-90	3	Kirrel	MOCA_E9.5
473	7.01052e-94	0.47513	0.32	0.228	1.8336e-89	3	Myo1b	MOCA_E9.5
474	1.16234e-93	0.431378	0.514	0.426	3.04009e-89	3	Enah	MOCA_E9.5
475	1.04338e-90	0.330173	0.488	0.373	2.72897e-86	3	Tmem132c	MOCA_E9.5
476	3.38972e-90	0.443268	0.421	0.328	8.86581e-86	3	Fign	MOCA_E9.5
477	1.3018e-85	0.28224	0.552	0.438	3.40486e-81	3	Rbms1	MOCA_E9.5
478	2.31358e-84	0.516692	0.266	0.185	6.05117e-80	3	Fndc3c1	MOCA_E9.5
479	8.09971e-84	0.583769	0.38	0.294	2.11848e-79	3	Unc5c	MOCA_E9.5
480	2.74234e-83	0.392436	0.353	0.259	7.17259e-79	3	Arhgap28	MOCA_E9.5
481	2.50791e-81	0.306354	0.56	0.465	6.55944e-77	3	Igdcc3	MOCA_E9.5
482	2.88503e-80	0.479643	0.338	0.254	7.54579e-76	3	Bzw2	MOCA_E9.5
483	8.60917e-76	0.475478	0.293	0.214	2.25173e-71	3	Fam208b	MOCA_E9.5
484	4.14658e-75	0.381399	0.54	0.465	1.08454e-70	3	Zcchc11	MOCA_E9.5
485	2.12647e-74	0.478106	0.309	0.231	5.56177e-70	3	Snx5	MOCA_E9.5
486	3.64383e-74	0.443571	0.361	0.279	9.53044e-70	3	Taf1d	MOCA_E9.5
487	3.45625e-72	0.29828	0.31	0.222	9.03983e-68	3	Tox	MOCA_E9.5
488	4.05999e-70	0.285249	0.649	0.575	1.06189e-65	3	Pbx3	MOCA_E9.5
489	1.40197e-68	0.329099	0.477	0.39	3.66685e-64	3	Ror2	MOCA_E9.5
490	1.64857e-68	0.444737	0.296	0.22	4.31183e-64	3	Pom121	MOCA_E9.5
491	3.42401e-68	0.405602	0.366	0.285	8.95551e-64	3	Gulp1	MOCA_E9.5
492	2.06874e-67	0.271185	0.71	0.665	5.41079e-63	3	Grb10	MOCA_E9.5
493	2.19649e-67	0.431984	0.275	0.201	5.74493e-63	3	Casd1	MOCA_E9.5
494	7.13349e-67	0.402996	0.253	0.179	1.86576e-62	3	Svil	MOCA_E9.5
495	2.50569e-66	0.341748	0.397	0.311	6.55362e-62	3	Hs6st2	MOCA_E9.5
496	2.36341e-65	0.370219	0.251	0.178	6.18151e-61	3	Klhl29	MOCA_E9.5
497	3.3284e-65	0.424238	0.289	0.215	8.70542e-61	3	Tmem55a	MOCA_E9.5
498	1.3306e-62	0.343452	0.413	0.334	3.48019e-58	3	Dock1	MOCA_E9.5
499	1.68248e-62	0.392097	0.423	0.349	4.40054e-58	3	Slc4a7	MOCA_E9.5
500	1.04996e-60	0.306382	0.46	0.378	2.74616e-56	3	Tcf7l1	MOCA_E9.5
501	1.06009e-58	0.34863	0.543	0.48	2.77265e-54	3	Arih1	MOCA_E9.5
502	2.34675e-56	0.364158	0.349	0.276	6.13792e-52	3	Nrip1	MOCA_E9.5
503	1.89345e-55	0.397116	0.257	0.191	4.95232e-51	3	Asph	MOCA_E9.5
504	4.80578e-53	0.347744	0.405	0.335	1.25695e-48	3	Acaca	MOCA_E9.5
505	5.32452e-52	0.333644	0.344	0.274	1.39263e-47	3	Itpr1	MOCA_E9.5
506	1.59676e-51	0.303746	0.531	0.466	4.17633e-47	3	Mtdh	MOCA_E9.5
507	3.11666e-51	0.379011	0.36	0.293	8.15163e-47	3	Usp3	MOCA_E9.5
508	1.8935e-49	0.404644	0.324	0.26	4.95246e-45	3	Ranbp2	MOCA_E9.5
509	1.10296e-48	0.314503	0.484	0.422	2.8848e-44	3	Eml4	MOCA_E9.5
510	1.03764e-46	0.35755	0.262	0.2	2.71394e-42	3	Asxl3	MOCA_E9.5
511	7.02768e-46	0.353313	0.307	0.245	1.83809e-41	3	Rai1	MOCA_E9.5
512	1.72674e-45	0.352062	0.273	0.212	4.5163e-41	3	Spred1	MOCA_E9.5
513	3.5426e-45	0.36397	0.267	0.206	9.26566e-41	3	Gmds	MOCA_E9.5
514	4.1167e-45	0.348565	0.351	0.286	1.07672e-40	3	Atp11c	MOCA_E9.5
515	8.75386e-44	0.367099	0.371	0.311	2.28957e-39	3	Fnbp1l	MOCA_E9.5
516	7.57109e-43	0.371722	0.259	0.201	1.98022e-38	3	Mdn1	MOCA_E9.5
517	1.11381e-42	0.315018	0.304	0.24	2.91318e-38	3	Arhgap10	MOCA_E9.5
518	1.74267e-42	0.340673	0.291	0.231	4.55795e-38	3	Xpo4	MOCA_E9.5
519	3.95258e-42	0.316756	0.34	0.277	1.0338e-37	3	Hsd17b12	MOCA_E9.5
520	2.87012e-41	0.396063	0.282	0.226	7.50681e-37	3	Kcmf1	MOCA_E9.5
521	2.54986e-39	0.367329	0.344	0.285	6.66917e-35	3	Nasp	MOCA_E9.5
522	3.07401e-39	0.326464	0.418	0.362	8.04007e-35	3	Bmpr2	MOCA_E9.5
523	9.94245e-37	0.357111	0.26	0.207	2.60045e-32	3	Hspa4	MOCA_E9.5
524	1.02739e-36	0.279257	0.267	0.21	2.68713e-32	3	Gab2	MOCA_E9.5
525	1.33488e-36	0.340794	0.434	0.385	3.49137e-32	3	Prpf40a	MOCA_E9.5
526	2.44743e-36	0.27829	0.336	0.275	6.40126e-32	3	Cers6	MOCA_E9.5
527	7.64694e-36	0.288772	0.472	0.421	2.00006e-31	3	Dip2c	MOCA_E9.5
528	2.53241e-35	0.324257	0.301	0.247	6.62353e-31	3	Tmeff1	MOCA_E9.5
529	4.08801e-35	0.266196	0.387	0.331	1.06922e-30	3	Cblb	MOCA_E9.5
530	1.3089e-34	0.291435	0.263	0.209	3.42342e-30	3	Arhgap42	MOCA_E9.5
531	1.25245e-33	0.333768	0.3	0.248	3.27577e-29	3	Syncrip	MOCA_E9.5
532	4.46896e-33	0.272171	0.433	0.382	1.16886e-28	3	Ube2k	MOCA_E9.5
533	3.39513e-32	0.322346	0.293	0.242	8.87997e-28	3	Nop58	MOCA_E9.5
534	7.9319e-32	0.301996	0.368	0.317	2.07459e-27	3	Ctbp2	MOCA_E9.5
535	3.54302e-31	0.316149	0.322	0.271	9.26677e-27	3	Trpm7	MOCA_E9.5
536	4.89379e-31	0.275145	0.324	0.27	1.27997e-26	3	Pde3b	MOCA_E9.5
537	1.09082e-30	0.302362	0.364	0.314	2.85305e-26	3	Caprin1	MOCA_E9.5
538	3.91959e-29	0.258652	0.569	0.535	1.02517e-24	3	Igf2bp3	MOCA_E9.5
539	1.71682e-28	0.285796	0.259	0.211	4.49034e-24	3	Mpp6	MOCA_E9.5
540	3.60076e-28	0.256148	0.463	0.419	9.41779e-24	3	Asap1	MOCA_E9.5
541	4.13491e-28	0.289556	0.267	0.219	1.08149e-23	3	Golim4	MOCA_E9.5
542	4.61317e-28	0.271126	0.377	0.327	1.20657e-23	3	Taf15	MOCA_E9.5
543	5.70472e-27	0.290542	0.259	0.213	1.49207e-22	3	Rrbp1	MOCA_E9.5
544	2.71817e-26	0.295447	0.297	0.249	7.10938e-22	3	Nr2f2	MOCA_E9.5
545	3.51042e-26	0.328451	0.254	0.211	9.1815e-22	3	Mapk8	MOCA_E9.5
546	4.98778e-26	0.277707	0.221	0.277	1.30455e-21	3	Psd3	MOCA_E9.5
547	5.98428e-26	0.282789	0.287	0.241	1.56519e-21	3	Gjc1	MOCA_E9.5
548	1.71805e-25	0.272631	0.394	0.351	4.49355e-21	3	Raly	MOCA_E9.5
549	2.00793e-24	0.25608	0.379	0.336	5.25173e-20	3	Naa15	MOCA_E9.5
550	4.35741e-24	0.304867	0.253	0.212	1.13968e-19	3	Fam178a	MOCA_E9.5
551	1.02547e-23	0.310787	0.277	0.235	2.68213e-19	3	Khdrbs1	MOCA_E9.5
552	1.04685e-23	0.255196	0.435	0.395	2.73804e-19	3	Igf2bp1	MOCA_E9.5
553	3.1963e-23	0.269013	0.251	0.21	8.35991e-19	3	Srpk2	MOCA_E9.5
554	4.30186e-23	0.280338	0.274	0.233	1.12515e-18	3	Scaf11	MOCA_E9.5
555	5.52325e-23	0.26711	0.334	0.291	1.44461e-18	3	Slc38a1	MOCA_E9.5
556	7.41097e-23	0.281471	0.39	0.348	1.93834e-18	3	Tnpo1	MOCA_E9.5
557	4.52791e-22	0.257638	0.32	0.278	1.18427e-17	3	Mtf2	MOCA_E9.5
558	1.11636e-21	0.26457	0.292	0.252	2.91984e-17	3	Rabep1	MOCA_E9.5
559	1.71483e-21	0.265184	0.272	0.231	4.48514e-17	3	Cdk7	MOCA_E9.5
560	4.16827e-21	0.250765	0.251	0.21	1.09021e-16	3	Adgra3	MOCA_E9.5
561	5.06801e-20	0.260906	0.348	0.31	1.32554e-15	3	Luzp1	MOCA_E9.5
562	1.52155e-19	0.255674	0.33	0.293	3.97961e-15	3	Klhdc10	MOCA_E9.5
563	2.3308e-19	0.35099	0.276	0.241	6.0962e-15	3	Diaph2	MOCA_E9.5
564	9.04369e-18	0.276872	0.48	0.455	2.36538e-13	3	Gnas	MOCA_E9.5
565	5.00856e-17	0.266389	0.261	0.226	1.30999e-12	3	G3bp1	MOCA_E9.5
566	5.62178e-17	0.258927	0.369	0.336	1.47038e-12	3	Fbxo11	MOCA_E9.5
567	8.87866e-17	0.256201	0.259	0.225	2.32221e-12	3	Gm20388	MOCA_E9.5
568	8.3141e-15	0.272171	0.307	0.277	2.17455e-10	3	Med13	MOCA_E9.5
569	0	2.1632	0.318	0.034	0	4	Cdh20	MOCA_E9.5
570	0	2.12158	0.329	0.089	0	4	Nlgn1	MOCA_E9.5
571	0	1.87161	0.367	0.062	0	4	Ptprz1	MOCA_E9.5
572	0	1.7813	0.447	0.097	0	4	Gm45009	MOCA_E9.5
573	0	1.61352	0.317	0.078	0	4	Sorcs1	MOCA_E9.5
574	0	1.61316	0.299	0.066	0	4	Nrg3	MOCA_E9.5
575	0	1.58342	0.276	0.054	0	4	Prdm16	MOCA_E9.5
576	0	1.56457	0.301	0.064	0	4	Pcdh9	MOCA_E9.5
577	0	1.51718	0.261	0.045	0	4	Pak3	MOCA_E9.5
578	0	1.48246	0.537	0.185	0	4	Erbb4	MOCA_E9.5
579	0	1.44948	0.293	0.074	0	4	Ephb1	MOCA_E9.5
580	0	1.44643	0.306	0.067	0	4	Dok6	MOCA_E9.5
581	0	1.44266	0.303	0.076	0	4	Fut9	MOCA_E9.5
582	0	1.41901	0.451	0.153	0	4	Wnt5b	MOCA_E9.5
583	0	1.35886	0.3	0.103	0	4	Glis3	MOCA_E9.5
584	0	1.35456	0.27	0.071	0	4	Fgf13	MOCA_E9.5
585	0	1.34241	0.403	0.182	0	4	Dach2	MOCA_E9.5
586	0	1.33615	0.295	0.089	0	4	Gpc4	MOCA_E9.5
587	0	1.31188	0.412	0.191	0	4	Scube1	MOCA_E9.5
588	0	1.28023	0.323	0.098	0	4	Cdh4	MOCA_E9.5
589	0	1.27079	0.516	0.201	0	4	Grik2	MOCA_E9.5
590	0	1.25606	0.548	0.222	0	4	Frmd5	MOCA_E9.5
591	0	1.23072	0.639	0.335	0	4	Sox6	MOCA_E9.5
592	0	1.22685	0.539	0.251	0	4	Lsamp	MOCA_E9.5
593	0	1.22025	0.639	0.307	0	4	Celf2	MOCA_E9.5
594	0	1.21533	0.56	0.204	0	4	Ptprn2	MOCA_E9.5
595	0	1.18246	0.339	0.108	0	4	Dab1	MOCA_E9.5
596	0	1.17768	0.263	0.08	0	4	Mdga2	MOCA_E9.5
597	0	1.15554	0.283	0.084	0	4	Igfbp2	MOCA_E9.5
598	0	1.08925	0.313	0.121	0	4	Magi2	MOCA_E9.5
599	0	1.07372	0.46	0.206	0	4	Cdh6	MOCA_E9.5
600	0	1.06507	0.562	0.282	0	4	Mecom	MOCA_E9.5
601	0	1.03837	0.481	0.196	0	4	Slc35f1	MOCA_E9.5
602	0	0.999711	0.354	0.144	0	4	Spata13	MOCA_E9.5
603	0	0.986253	0.282	0.119	0	4	Dlk1	MOCA_E9.5
604	0	0.986085	0.474	0.242	0	4	Shroom3	MOCA_E9.5
605	0	0.972916	0.427	0.18	0	4	Rims2	MOCA_E9.5
606	0	0.894812	0.631	0.371	0	4	Slit2	MOCA_E9.5
607	0	0.87938	0.263	0.103	0	4	Syt11	MOCA_E9.5
608	0	0.875025	0.798	0.524	0	4	Cdh2	MOCA_E9.5
609	0	0.864206	0.585	0.297	0	4	Ctnnd2	MOCA_E9.5
610	0	0.856004	0.328	0.134	0	4	Sorbs2	MOCA_E9.5
611	0	0.855981	0.445	0.211	0	4	Tox	MOCA_E9.5
612	0	0.853977	0.276	0.114	0	4	Zfp536	MOCA_E9.5
613	0	0.844273	0.305	0.137	0	4	Kif21a	MOCA_E9.5
614	0	0.827994	0.668	0.502	0	4	Gli3	MOCA_E9.5
615	0	0.815901	0.536	0.315	0	4	Sox5	MOCA_E9.5
616	0	0.810961	0.359	0.156	0	4	Sox2ot	MOCA_E9.5
617	0	0.794249	0.453	0.238	0	4	Zbtb16	MOCA_E9.5
618	0	0.789711	0.599	0.372	0	4	Stox2	MOCA_E9.5
619	0	0.785738	0.689	0.421	0	4	Npas3	MOCA_E9.5
620	0	0.767783	0.767	0.554	0	4	Mest	MOCA_E9.5
621	0	0.762735	0.39	0.215	0	4	Plcb4	MOCA_E9.5
622	0	0.754028	0.271	0.123	0	4	Nrcam	MOCA_E9.5
623	0	0.725368	0.396	0.197	0	4	Cacnb2	MOCA_E9.5
624	0	0.722801	0.766	0.537	0	4	Dach1	MOCA_E9.5
625	0	0.717264	0.318	0.149	0	4	Sfrp1	MOCA_E9.5
626	0	0.715289	0.501	0.311	0	4	Tle4	MOCA_E9.5
627	0	0.707795	0.584	0.394	0	4	Dennd1a	MOCA_E9.5
628	0	0.692105	0.414	0.218	0	4	Fhod3	MOCA_E9.5
629	0	0.690522	0.673	0.475	0	4	Tenm4	MOCA_E9.5
630	0	0.681139	0.587	0.391	0	4	Lin28b	MOCA_E9.5
631	0	0.676733	0.38	0.174	0	4	Ildr2	MOCA_E9.5
632	0	0.67262	0.521	0.307	0	4	Epha7	MOCA_E9.5
633	0	0.639485	0.474	0.244	0	4	Adgrb3	MOCA_E9.5
634	0	0.559761	0.862	0.711	0	4	Tenm3	MOCA_E9.5
635	0	0.474678	0.645	0.428	0	4	Meg3	MOCA_E9.5
636	0	0.433294	0.485	0.25	0	4	Fgf14	MOCA_E9.5
637	0	0.374495	0.502	0.259	0	4	Ctnna2	MOCA_E9.5
638	5.12498e-269	0.581037	0.48	0.294	1.34044e-264	4	Rian	MOCA_E9.5
639	9.76209e-265	0.476606	0.411	0.229	2.55327e-260	4	Plch1	MOCA_E9.5
640	6.0286e-259	0.662871	0.262	0.127	1.57678e-254	4	Dmd	MOCA_E9.5
641	3.61692e-254	0.647845	0.313	0.165	9.46004e-250	4	Plekha7	MOCA_E9.5
642	6.09872e-238	0.627528	0.341	0.191	1.59512e-233	4	Khdrbs3	MOCA_E9.5
643	8.69214e-232	0.620782	0.458	0.292	2.27343e-227	4	B3galt1	MOCA_E9.5
644	6.8002e-231	0.693381	0.493	0.335	1.77859e-226	4	Tcf7l2	MOCA_E9.5
645	1.37891e-229	0.645399	0.264	0.135	3.60655e-225	4	Zswim5	MOCA_E9.5
646	4.48622e-227	0.626444	0.258	0.131	1.17337e-222	4	5330434G04Rik	MOCA_E9.5
647	1.62793e-225	0.602603	0.397	0.24	4.25786e-221	4	Sema6a	MOCA_E9.5
648	2.80344e-220	0.633019	0.314	0.174	7.3324e-216	4	Tox3	MOCA_E9.5
649	2.93778e-202	0.612341	0.251	0.131	7.68377e-198	4	Nova1	MOCA_E9.5
650	1.54421e-188	0.576129	0.41	0.268	4.03889e-184	4	Jarid2	MOCA_E9.5
651	1.01016e-186	0.498208	0.561	0.409	2.64206e-182	4	Rtn3	MOCA_E9.5
652	1.29849e-176	0.37811	0.465	0.304	3.3962e-172	4	Map1b	MOCA_E9.5
653	8.51518e-162	0.456446	0.598	0.452	2.22715e-157	4	Scd2	MOCA_E9.5
654	2.86605e-156	0.558564	0.274	0.162	7.49614e-152	4	Jam3	MOCA_E9.5
655	3.09532e-155	0.550508	0.329	0.207	8.09582e-151	4	Ahcyl2	MOCA_E9.5
656	1.99057e-154	0.52011	0.346	0.221	5.20634e-150	4	Nectin3	MOCA_E9.5
657	3.43354e-153	0.468745	0.376	0.243	8.98042e-149	4	Fzd3	MOCA_E9.5
658	1.07477e-147	0.43239	0.788	0.709	2.81107e-143	4	Efna5	MOCA_E9.5
659	4.04707e-145	0.398728	0.639	0.506	1.05851e-140	4	Cux1	MOCA_E9.5
660	3.22727e-141	0.362835	0.686	0.556	8.44093e-137	4	Adgrl2	MOCA_E9.5
661	3.19787e-140	0.453125	0.624	0.503	8.36404e-136	4	Rfx3	MOCA_E9.5
662	9.90278e-139	0.381714	0.323	0.199	2.59007e-134	4	Fmn2	MOCA_E9.5
663	1.22677e-137	0.434403	0.592	0.465	3.20863e-133	4	Zfp462	MOCA_E9.5
664	2.38562e-136	0.362913	0.794	0.699	6.2396e-132	4	Ext1	MOCA_E9.5
665	8.84765e-134	0.463384	0.295	0.184	2.3141e-129	4	Hdac9	MOCA_E9.5
666	1.06202e-132	0.368444	0.422	0.291	2.77772e-128	4	Epha4	MOCA_E9.5
667	2.31054e-132	0.448992	0.503	0.375	6.04322e-128	4	Tcf7l1	MOCA_E9.5
668	2.79713e-127	0.455162	0.446	0.322	7.3159e-123	4	Zfp423	MOCA_E9.5
669	2.6129e-125	0.434349	0.395	0.275	6.83404e-121	4	Ralgapa2	MOCA_E9.5
670	7.52674e-124	0.390464	0.426	0.298	1.96862e-119	4	Mmp16	MOCA_E9.5
671	8.0871e-121	0.478286	0.297	0.191	2.11518e-116	4	Ephb2	MOCA_E9.5
672	2.08054e-112	0.250394	0.536	0.389	5.44166e-108	4	2610307P16Rik	MOCA_E9.5
673	4.8335e-110	0.386786	0.538	0.415	1.2642e-105	4	Ssbp2	MOCA_E9.5
674	8.10726e-102	0.566636	0.393	0.295	2.12045e-97	4	Tmtc2	MOCA_E9.5
675	6.81114e-101	0.352177	0.558	0.444	1.78145e-96	4	Zfp609	MOCA_E9.5
676	9.54919e-101	0.400349	0.424	0.314	2.49759e-96	4	Ankrd28	MOCA_E9.5
677	1.06116e-97	0.282311	0.645	0.528	2.77546e-93	4	Zfp521	MOCA_E9.5
678	7.32964e-94	0.366806	0.363	0.258	1.91707e-89	4	Ptpn13	MOCA_E9.5
679	2.35246e-92	0.494657	0.317	0.219	6.15285e-88	4	Sulf1	MOCA_E9.5
680	2.40444e-91	0.322061	0.601	0.491	6.28881e-87	4	Fmnl2	MOCA_E9.5
681	4.33096e-90	0.350026	0.5	0.386	1.13276e-85	4	Adgrl3	MOCA_E9.5
682	3.39475e-86	0.343226	0.509	0.403	8.87897e-82	4	Dock7	MOCA_E9.5
683	6.81779e-82	0.335741	0.621	0.532	1.78319e-77	4	Dlg1	MOCA_E9.5
684	1.65151e-81	0.321948	0.489	0.384	4.31954e-77	4	Strbp	MOCA_E9.5
685	1.69942e-81	0.310689	0.564	0.459	4.44482e-77	4	Whsc1	MOCA_E9.5
686	1.81636e-78	0.354848	0.375	0.279	4.7507e-74	4	Syne2	MOCA_E9.5
687	9.1579e-77	0.286507	0.473	0.37	2.39525e-72	4	Pitpnc1	MOCA_E9.5
688	1.34269e-76	0.386549	0.328	0.239	3.5118e-72	4	Pten	MOCA_E9.5
689	7.10178e-73	0.28747	0.49	0.388	1.85747e-68	4	Rasal2	MOCA_E9.5
690	7.44042e-73	0.335648	0.356	0.264	1.94604e-68	4	Phlpp1	MOCA_E9.5
691	7.01301e-69	0.312873	0.319	0.231	1.83425e-64	4	Sfmbt1	MOCA_E9.5
692	1.02671e-67	0.363394	0.26	0.184	2.68536e-63	4	Fat1	MOCA_E9.5
693	2.60232e-67	0.250194	0.374	0.278	6.80636e-63	4	Ppm1l	MOCA_E9.5
694	9.46817e-67	0.365768	0.261	0.184	2.4764e-62	4	Gnai2	MOCA_E9.5
695	2.18448e-66	0.331792	0.306	0.223	5.7135e-62	4	Gucy1a2	MOCA_E9.5
696	1.57744e-65	0.364291	0.273	0.195	4.12578e-61	4	Dhcr24	MOCA_E9.5
697	3.1963e-65	0.283109	0.452	0.356	8.35991e-61	4	Pkp4	MOCA_E9.5
698	5.14098e-65	0.363684	0.274	0.197	1.34462e-60	4	Tjp1	MOCA_E9.5
699	9.08551e-64	0.302107	0.35	0.264	2.37632e-59	4	Myo5a	MOCA_E9.5
700	1.18786e-63	0.273874	0.493	0.399	3.10685e-59	4	Large1	MOCA_E9.5
701	2.65478e-62	0.260989	0.539	0.447	6.94358e-58	4	Gphn	MOCA_E9.5
702	1.71639e-61	0.27709	0.365	0.277	4.48923e-57	4	Tspan5	MOCA_E9.5
703	5.59776e-61	0.330669	0.293	0.215	1.46409e-56	4	Shroom4	MOCA_E9.5
704	4.44529e-60	0.309342	0.274	0.198	1.16266e-55	4	Nhsl1	MOCA_E9.5
705	8.45463e-59	0.389959	0.634	0.564	2.21131e-54	4	Hmga2	MOCA_E9.5
706	8.38954e-58	0.269847	0.267	0.192	2.19428e-53	4	Macrod2	MOCA_E9.5
707	9.42087e-56	0.330734	0.289	0.215	2.46403e-51	4	Dync2h1	MOCA_E9.5
708	1.03815e-54	0.288747	0.357	0.277	2.71528e-50	4	Sipa1l1	MOCA_E9.5
709	2.7454e-49	0.287827	0.26	0.192	7.18058e-45	4	Fgfr1	MOCA_E9.5
710	4.11726e-49	0.263711	0.367	0.288	1.07687e-44	4	Pdia3	MOCA_E9.5
711	5.19619e-49	0.281438	0.344	0.269	1.35906e-44	4	Pde3b	MOCA_E9.5
712	2.86144e-45	0.318315	0.262	0.198	7.4841e-41	4	Sclt1	MOCA_E9.5
713	5.38782e-45	0.255652	0.361	0.287	1.40918e-40	4	5730522E02Rik	MOCA_E9.5
714	2.45489e-43	0.274068	0.272	0.207	6.42076e-39	4	Rnf130	MOCA_E9.5
715	4.33395e-43	0.268818	0.306	0.24	1.13354e-38	4	Elp4	MOCA_E9.5
716	6.34015e-43	0.316912	0.325	0.258	1.65827e-38	4	Fam135a	MOCA_E9.5
717	3.05845e-41	0.250138	0.281	0.217	7.99938e-37	4	Trerf1	MOCA_E9.5
718	1.24455e-38	0.261215	0.263	0.202	3.25511e-34	4	Cdc14a	MOCA_E9.5
719	4.94619e-37	0.264934	0.25	0.192	1.29368e-32	4	Arl6ip1	MOCA_E9.5
720	0	3.05586	0.377	0.004	0	5	Trp63	MOCA_E9.5
721	0	2.50415	0.371	0.011	0	5	Grhl2	MOCA_E9.5
722	0	2.26775	0.276	0.029	0	5	Adamts18	MOCA_E9.5
723	0	2.12377	0.427	0.062	0	5	Frem2	MOCA_E9.5
724	0	2.09807	0.534	0.149	0	5	Pdgfc	MOCA_E9.5
725	0	2.06538	0.481	0.108	0	5	Ikzf2	MOCA_E9.5
726	0	1.99147	0.297	0.027	0	5	Npnt	MOCA_E9.5
727	0	1.98814	0.503	0.123	0	5	Igfbp5	MOCA_E9.5
728	0	1.9583	0.324	0.056	0	5	Cobll1	MOCA_E9.5
729	0	1.9128	0.326	0.082	0	5	Hapln1	MOCA_E9.5
730	0	1.91121	0.342	0.045	0	5	Cdh3	MOCA_E9.5
731	0	1.90405	0.35	0.08	0	5	Slc2a3	MOCA_E9.5
732	0	1.86991	0.299	0.041	0	5	Sema3d	MOCA_E9.5
733	0	1.85808	0.679	0.252	0	5	Etl4	MOCA_E9.5
734	0	1.79895	0.366	0.067	0	5	Patj	MOCA_E9.5
735	0	1.54409	0.511	0.176	0	5	Fras1	MOCA_E9.5
736	0	1.34446	0.337	0.109	0	5	Wwc1	MOCA_E9.5
737	0	1.3418	0.506	0.226	0	5	Pcdh7	MOCA_E9.5
738	0	1.2972	0.278	0.091	0	5	Gpc4	MOCA_E9.5
739	0	1.25194	0.641	0.4	0	5	Mid1	MOCA_E9.5
740	0	1.24906	0.632	0.371	0	5	Stox2	MOCA_E9.5
741	0	1.24078	0.264	0.087	0	5	Igfbp2	MOCA_E9.5
742	0	1.20446	0.407	0.177	0	5	Col18a1	MOCA_E9.5
743	0	1.19485	0.476	0.236	0	5	Dag1	MOCA_E9.5
744	0	1.18218	0.285	0.114	0	5	Dab1	MOCA_E9.5
745	0	1.17688	0.388	0.178	0	5	Cnksr2	MOCA_E9.5
746	0	1.10054	0.323	0.132	0	5	Carmil1	MOCA_E9.5
747	0	1.0999	0.508	0.246	0	5	Sema3a	MOCA_E9.5
748	0	1.08662	0.4	0.198	0	5	Cacnb2	MOCA_E9.5
749	0	1.07918	0.379	0.173	0	5	Thsd4	MOCA_E9.5
750	0	1.07727	0.378	0.198	0	5	Tln2	MOCA_E9.5
751	0	1.0749	0.49	0.306	0	5	Ctnnd2	MOCA_E9.5
752	0	1.07007	0.447	0.235	0	5	Rbpms	MOCA_E9.5
753	0	1.06791	0.318	0.138	0	5	Ctdspl	MOCA_E9.5
754	0	1.06139	0.331	0.14	0	5	Kank1	MOCA_E9.5
755	0	1.03959	0.499	0.273	0	5	Ror1	MOCA_E9.5
756	0	1.0176	0.405	0.213	0	5	Sulf1	MOCA_E9.5
757	0	1.01078	0.412	0.203	0	5	Plxdc2	MOCA_E9.5
758	0	1.00593	0.312	0.139	0	5	Plekhg1	MOCA_E9.5
759	0	0.984293	0.655	0.34	0	5	Igf2	MOCA_E9.5
760	0	0.975641	0.507	0.303	0	5	Hs6st2	MOCA_E9.5
761	0	0.956432	0.291	0.137	0	5	Tns3	MOCA_E9.5
762	0	0.924577	0.361	0.187	0	5	Mbnl2	MOCA_E9.5
763	0	0.900421	0.624	0.425	0	5	Utrn	MOCA_E9.5
764	0	0.875648	0.849	0.704	0	5	Efna5	MOCA_E9.5
765	0	0.873606	0.332	0.165	0	5	Plekha7	MOCA_E9.5
766	0	0.838514	0.485	0.292	0	5	Ptprf	MOCA_E9.5
767	0	0.759811	0.572	0.383	0	5	App	MOCA_E9.5
768	0	0.731555	0.625	0.434	0	5	Rbms1	MOCA_E9.5
769	0	0.630331	0.817	0.643	0	5	Meis2	MOCA_E9.5
770	0	0.620448	0.778	0.535	0	5	Airn	MOCA_E9.5
771	1.24488e-305	0.855017	0.311	0.152	3.25599e-301	5	Tpm1	MOCA_E9.5
772	2.84883e-283	0.740153	0.329	0.173	7.45112e-279	5	Ptprm	MOCA_E9.5
773	8.97098e-263	0.561124	0.791	0.673	2.34636e-258	5	Grip1	MOCA_E9.5
774	2.21253e-246	0.534855	0.536	0.354	5.78687e-242	5	Ank3	MOCA_E9.5
775	1.50059e-237	0.444805	0.811	0.643	3.9248e-233	5	Gpc3	MOCA_E9.5
776	2.21337e-237	0.497256	0.709	0.554	5.78908e-233	5	Ptprk	MOCA_E9.5
777	2.52098e-223	0.877787	0.305	0.168	6.59361e-219	5	Eya1	MOCA_E9.5
778	9.28304e-208	0.642943	0.526	0.374	2.42798e-203	5	Tcf7l1	MOCA_E9.5
779	3.85156e-194	0.750454	0.329	0.197	1.00738e-189	5	Usp25	MOCA_E9.5
780	1.55487e-193	0.735084	0.382	0.245	4.06677e-189	5	St7	MOCA_E9.5
781	5.8064e-188	0.717786	0.295	0.169	1.51866e-183	5	Sh3d19	MOCA_E9.5
782	2.44999e-186	0.72834	0.285	0.162	6.40796e-182	5	Hunk	MOCA_E9.5
783	8.92423e-185	0.735261	0.293	0.168	2.33413e-180	5	Crim1	MOCA_E9.5
784	2.28411e-184	0.71911	0.311	0.184	5.9741e-180	5	Mpp7	MOCA_E9.5
785	1.50239e-183	0.696349	0.406	0.268	3.92951e-179	5	Wls	MOCA_E9.5
786	1.41546e-179	0.692303	0.363	0.232	3.70213e-175	5	Dtnb	MOCA_E9.5
787	1.23518e-178	0.673291	0.349	0.217	3.23061e-174	5	Kctd1	MOCA_E9.5
788	5.7369e-178	0.742039	0.264	0.148	1.50048e-173	5	Vgll4	MOCA_E9.5
789	1.27078e-162	0.50208	0.639	0.53	3.32373e-158	5	Tead1	MOCA_E9.5
790	1.76497e-162	0.728286	0.565	0.453	4.61628e-158	5	Znrf3	MOCA_E9.5
791	8.19136e-160	0.738113	0.266	0.155	2.14245e-155	5	Erc2	MOCA_E9.5
792	1.7699e-154	0.540883	0.496	0.365	4.62917e-150	5	Zfhx3	MOCA_E9.5
793	3.73972e-154	0.615594	0.383	0.257	9.78125e-150	5	Ptpn13	MOCA_E9.5
794	1.90218e-153	0.619147	0.439	0.312	4.97516e-149	5	Fgfr2	MOCA_E9.5
795	7.17682e-153	0.612878	0.372	0.243	1.8771e-148	5	Sema6a	MOCA_E9.5
796	6.00569e-139	0.450466	0.374	0.248	1.57079e-134	5	Mpped2	MOCA_E9.5
797	2.26345e-134	0.575194	0.281	0.173	5.92005e-130	5	Lrba	MOCA_E9.5
798	4.72533e-134	0.67088	0.26	0.157	1.23591e-129	5	Fhit	MOCA_E9.5
799	9.04709e-127	0.540516	0.352	0.237	2.36627e-122	5	Arhgap10	MOCA_E9.5
800	1.99446e-112	0.506072	0.352	0.238	5.21652e-108	5	Frmd5	MOCA_E9.5
801	1.23109e-108	0.555077	0.272	0.176	3.21993e-104	5	Wwc2	MOCA_E9.5
802	5.88939e-108	0.540252	0.348	0.245	1.54037e-103	5	Exoc6b	MOCA_E9.5
803	1.19921e-106	0.303715	0.863	0.811	3.13654e-102	5	Malat1	MOCA_E9.5
804	9.73173e-105	0.479888	0.534	0.438	2.54533e-100	5	Atrnl1	MOCA_E9.5
805	1.11954e-104	0.476134	0.405	0.299	2.92816e-100	5	Fndc3b	MOCA_E9.5
806	7.1017e-95	0.459309	0.41	0.308	1.85745e-90	5	Fnbp1l	MOCA_E9.5
807	1.9369e-85	0.468308	0.469	0.376	5.06596e-81	5	Sh3rf1	MOCA_E9.5
808	2.21966e-84	0.444869	0.43	0.337	5.80553e-80	5	Ctnna1	MOCA_E9.5
809	3.62511e-77	0.464668	0.383	0.294	9.48147e-73	5	Sdk1	MOCA_E9.5
810	2.08551e-76	0.348328	0.61	0.532	5.45464e-72	5	Igf2bp3	MOCA_E9.5
811	1.14187e-72	0.373401	0.563	0.477	2.98657e-68	5	Ptprd	MOCA_E9.5
812	6.01596e-70	0.438806	0.4	0.317	1.57347e-65	5	Ankrd28	MOCA_E9.5
813	2.10245e-68	0.503317	0.42	0.338	5.49895e-64	5	Slit3	MOCA_E9.5
814	8.75014e-67	0.371952	0.376	0.291	2.2886e-62	5	Frmd4b	MOCA_E9.5
815	1.4486e-65	0.436402	0.271	0.194	3.78882e-61	5	Dapk1	MOCA_E9.5
816	2.03917e-65	0.258162	0.548	0.45	5.33346e-61	5	Lpp	MOCA_E9.5
817	2.39319e-65	0.330242	0.607	0.516	6.25938e-61	5	Meis1	MOCA_E9.5
818	5.688e-65	0.428265	0.416	0.337	1.4877e-60	5	Chd4	MOCA_E9.5
819	1.17091e-64	0.395932	0.354	0.273	3.06251e-60	5	Vps13b	MOCA_E9.5
820	5.90903e-64	0.432719	0.269	0.193	1.54551e-59	5	Ano6	MOCA_E9.5
821	9.3634e-64	0.402067	0.301	0.221	2.449e-59	5	Ltbp1	MOCA_E9.5
822	1.97387e-63	0.416077	0.412	0.333	5.16267e-59	5	Dnajc1	MOCA_E9.5
823	2.50636e-63	0.474057	0.267	0.194	6.55539e-59	5	Cdc14b	MOCA_E9.5
824	3.61389e-63	0.450816	0.27	0.196	9.45212e-59	5	Tanc1	MOCA_E9.5
825	3.85015e-63	0.456864	0.344	0.267	1.00701e-58	5	Smyd3	MOCA_E9.5
826	3.24899e-62	0.446175	0.272	0.198	8.49775e-58	5	BC052040	MOCA_E9.5
827	1.8183e-61	0.45217	0.25	0.179	4.75576e-57	5	Slc25a13	MOCA_E9.5
828	1.85095e-61	0.281879	0.422	0.326	4.84117e-57	5	Celf2	MOCA_E9.5
829	1.2545e-60	0.359374	0.45	0.369	3.28114e-56	5	Bbx	MOCA_E9.5
830	9.86907e-58	0.389593	0.38	0.302	2.58126e-53	5	Chd2	MOCA_E9.5
831	9.35604e-57	0.394169	0.373	0.298	2.44707e-52	5	Rabgap1	MOCA_E9.5
832	2.85405e-54	0.375862	0.372	0.297	7.46477e-50	5	Rapgef2	MOCA_E9.5
833	4.82909e-52	0.308974	0.3	0.224	1.26305e-47	5	Hmcn1	MOCA_E9.5
834	3.40242e-47	0.391673	0.259	0.195	8.89902e-43	5	Epb41l5	MOCA_E9.5
835	1.61618e-44	0.371245	0.255	0.193	4.22712e-40	5	Helz	MOCA_E9.5
836	7.41997e-43	0.330878	0.405	0.339	1.94069e-38	5	Chd6	MOCA_E9.5
837	1.68519e-42	0.287214	0.588	0.531	4.40761e-38	5	Ttc3	MOCA_E9.5
838	6.67411e-42	0.25911	0.64	0.592	1.74561e-37	5	Pard3	MOCA_E9.5
839	1.74439e-40	0.252911	0.598	0.548	4.56245e-36	5	Mllt10	MOCA_E9.5
840	5.36333e-40	0.33056	0.26	0.199	1.40278e-35	5	Nhsl1	MOCA_E9.5
841	1.40984e-39	0.260602	0.605	0.552	3.68745e-35	5	Phip	MOCA_E9.5
842	1.44672e-37	0.40166	0.262	0.206	3.7839e-33	5	Fndc3a	MOCA_E9.5
843	2.91724e-37	0.485608	0.251	0.199	7.63005e-33	5	Khdrbs3	MOCA_E9.5
844	3.48724e-37	0.305424	0.319	0.257	9.12087e-33	5	Afdn	MOCA_E9.5
845	6.49021e-36	0.370237	0.25	0.196	1.69751e-31	5	Reps1	MOCA_E9.5
846	1.38259e-35	0.25502	0.528	0.471	3.61617e-31	5	Zfp462	MOCA_E9.5
847	2.47704e-35	0.473588	0.259	0.205	6.47869e-31	5	Tenm2	MOCA_E9.5
848	1.07563e-34	0.324045	0.28	0.224	2.81332e-30	5	Map4k3	MOCA_E9.5
849	2.05433e-34	0.277485	0.612	0.562	5.37309e-30	5	Adgrl2	MOCA_E9.5
850	1.03869e-33	0.306189	0.445	0.387	2.71669e-29	5	Slit2	MOCA_E9.5
851	9.21646e-32	0.329114	0.333	0.279	2.41057e-27	5	Sipa1l1	MOCA_E9.5
852	2.16215e-30	0.320981	0.356	0.304	5.65509e-26	5	Apc	MOCA_E9.5
853	1.10708e-29	0.338489	0.257	0.207	2.89556e-25	5	Mgat5	MOCA_E9.5
854	1.73072e-29	0.272987	0.351	0.298	4.52669e-25	5	Npepps	MOCA_E9.5
855	2.00442e-28	0.281541	0.305	0.253	5.24255e-24	5	Kdm5b	MOCA_E9.5
856	1.78108e-26	0.290024	0.261	0.214	4.65841e-22	5	Rrbp1	MOCA_E9.5
857	2.47471e-26	0.276806	0.313	0.262	6.4726e-22	5	Tmem245	MOCA_E9.5
858	7.09318e-26	0.251606	0.371	0.32	1.85522e-21	5	Zfp704	MOCA_E9.5
859	2.61456e-25	0.31404	0.258	0.213	6.83839e-21	5	Gtdc1	MOCA_E9.5
860	3.40945e-25	0.268553	0.339	0.29	8.91741e-21	5	5730522E02Rik	MOCA_E9.5
861	1.64157e-24	0.271983	0.279	0.232	4.29352e-20	5	Gtf2i	MOCA_E9.5
862	3.30052e-24	0.271806	0.264	0.218	8.63251e-20	5	Trerf1	MOCA_E9.5
863	1.20902e-23	0.428817	0.25	0.209	3.16219e-19	5	Lgr4	MOCA_E9.5
864	1.35782e-23	0.264331	0.318	0.271	3.55137e-19	5	Nfat5	MOCA_E9.5
865	1.89288e-21	0.269047	0.263	0.22	4.95084e-17	5	Fam168a	MOCA_E9.5
866	1.89368e-20	0.255704	0.257	0.215	4.95291e-16	5	Pik3c2a	MOCA_E9.5
867	2.65016e-20	0.26337	0.353	0.31	6.9315e-16	5	Luzp1	MOCA_E9.5
868	1.91203e-19	0.253239	0.335	0.294	5.00091e-15	5	Trip12	MOCA_E9.5
869	8.5145e-19	0.250965	0.257	0.217	2.22697e-14	5	Tmem55a	MOCA_E9.5
870	1.92702e-18	0.252828	0.328	0.289	5.04013e-14	5	Phkb	MOCA_E9.5
871	0	2.76603	0.345	0.009	0	6	Pax5	MOCA_E9.5
872	0	2.61289	0.423	0.026	0	6	Otx2os1	MOCA_E9.5
873	0	2.51357	0.813	0.168	0	6	Erbb4	MOCA_E9.5
874	0	2.31379	0.281	0.057	0	6	Egfem1	MOCA_E9.5
875	0	2.28986	0.293	0.025	0	6	Cdh8	MOCA_E9.5
876	0	1.77022	0.283	0.028	0	6	Otx2	MOCA_E9.5
877	0	1.72419	0.588	0.161	0	6	Ildr2	MOCA_E9.5
878	0	1.71942	0.661	0.232	0	6	Adgrb3	MOCA_E9.5
879	0	1.70003	0.733	0.234	0	6	Fgf14	MOCA_E9.5
880	0	1.62975	0.539	0.211	0	6	Nckap5	MOCA_E9.5
881	0	1.46022	0.759	0.26	0	6	Adgrv1	MOCA_E9.5
882	0	1.39024	0.411	0.131	0	6	Kif21a	MOCA_E9.5
883	0	1.38819	0.608	0.204	0	6	Ptprn2	MOCA_E9.5
884	0	1.38433	0.271	0.057	0	6	Mylk	MOCA_E9.5
885	0	1.37399	0.289	0.105	0	6	Glis3	MOCA_E9.5
886	0	1.35368	0.561	0.195	0	6	Srgap3	MOCA_E9.5
887	0	1.31507	0.517	0.152	0	6	Rfx4	MOCA_E9.5
888	0	1.29091	0.419	0.129	0	6	Sorbs2	MOCA_E9.5
889	0	1.22396	0.317	0.111	0	6	Dpp6	MOCA_E9.5
890	0	1.17951	0.688	0.389	0	6	Cachd1	MOCA_E9.5
891	0	1.17832	0.274	0.106	0	6	Pappa	MOCA_E9.5
892	0	1.1595	0.337	0.11	0	6	Eml5	MOCA_E9.5
893	0	1.15531	0.303	0.14	0	6	Il17rd	MOCA_E9.5
894	0	1.12543	0.782	0.416	0	6	Npas3	MOCA_E9.5
895	0	1.1187	0.383	0.132	0	6	Sema5b	MOCA_E9.5
896	0	1.10206	0.474	0.189	0	6	Tenm2	MOCA_E9.5
897	0	1.06347	0.761	0.31	0	6	Dcc	MOCA_E9.5
898	0	1.02053	0.497	0.262	0	6	Wls	MOCA_E9.5
899	0	1.01901	0.495	0.236	0	6	Zbtb16	MOCA_E9.5
900	0	0.909111	0.3	0.135	0	6	Rgma	MOCA_E9.5
901	0	0.906961	0.317	0.14	0	6	Thsd7a	MOCA_E9.5
902	0	0.898323	0.685	0.475	0	6	Tenm4	MOCA_E9.5
903	0	0.869332	0.308	0.128	0	6	Nova1	MOCA_E9.5
904	0	0.857046	0.58	0.314	0	6	Celf2	MOCA_E9.5
905	0	0.841957	0.575	0.3	0	6	Ctnnd2	MOCA_E9.5
906	0	0.8142	0.513	0.255	0	6	Lsamp	MOCA_E9.5
907	0	0.81234	0.45	0.239	0	6	Fzd3	MOCA_E9.5
908	0	0.800712	0.278	0.113	0	6	Tspan18	MOCA_E9.5
909	0	0.791027	0.397	0.195	0	6	Fmn2	MOCA_E9.5
910	0	0.767952	0.432	0.219	0	6	Fhod3	MOCA_E9.5
911	0	0.761138	0.37	0.191	0	6	Greb1	MOCA_E9.5
912	0	0.751689	0.46	0.227	0	6	Plch1	MOCA_E9.5
913	0	0.744029	0.432	0.239	0	6	Srgap1	MOCA_E9.5
914	0	0.732203	0.371	0.186	0	6	Rims2	MOCA_E9.5
915	0	0.698294	0.67	0.458	0	6	Igdcc3	MOCA_E9.5
916	0	0.685198	0.849	0.695	0	6	Ext1	MOCA_E9.5
917	0	0.651988	0.412	0.194	0	6	Pax3	MOCA_E9.5
918	0	0.639559	0.588	0.367	0	6	Tmem132c	MOCA_E9.5
919	0	0.637702	0.691	0.428	0	6	Fat3	MOCA_E9.5
920	0	0.635069	0.743	0.539	0	6	Mllt3	MOCA_E9.5
921	0	0.622351	0.488	0.262	0	6	Ctnna2	MOCA_E9.5
922	9.33523e-303	0.540899	0.744	0.53	2.44163e-298	6	Cdh2	MOCA_E9.5
923	2.74019e-300	0.799065	0.298	0.141	7.16696e-296	6	Tnfrsf19	MOCA_E9.5
924	9.16408e-300	0.749757	0.466	0.273	2.39687e-295	6	Ppm1l	MOCA_E9.5
925	9.31321e-299	0.858401	0.293	0.139	2.43587e-294	6	Heg1	MOCA_E9.5
926	8.74229e-292	0.706456	0.495	0.297	2.28655e-287	6	2610203C20Rik	MOCA_E9.5
927	2.77846e-288	0.626459	0.677	0.504	7.26707e-284	6	Qk	MOCA_E9.5
928	3.62381e-280	0.685545	0.34	0.173	9.47808e-276	6	Tox3	MOCA_E9.5
929	4.76958e-280	0.656346	0.665	0.504	1.24748e-275	6	Gli3	MOCA_E9.5
930	2.51703e-279	0.749659	0.255	0.114	6.58329e-275	6	Gm45009	MOCA_E9.5
931	2.27632e-278	0.81585	0.284	0.136	5.9537e-274	6	Trim2	MOCA_E9.5
932	2.96184e-275	0.698839	0.383	0.206	7.74669e-271	6	Slc35f1	MOCA_E9.5
933	1.95336e-274	0.536464	0.607	0.403	5.109e-270	6	Mid1	MOCA_E9.5
934	1.64771e-272	0.560815	0.847	0.713	4.30957e-268	6	Tenm3	MOCA_E9.5
935	1.73849e-272	0.737572	0.426	0.247	4.54703e-268	6	Shroom3	MOCA_E9.5
936	2.30124e-272	0.648281	0.327	0.163	6.0189e-268	6	Itgb8	MOCA_E9.5
937	6.83797e-270	0.638946	0.559	0.361	1.78847e-265	6	Zfhx4	MOCA_E9.5
938	1.90496e-267	0.561854	0.663	0.464	4.98243e-263	6	Mir99ahg	MOCA_E9.5
939	2.05289e-264	0.739504	0.288	0.141	5.36934e-260	6	Msi1	MOCA_E9.5
940	4.66705e-250	0.719553	0.264	0.126	1.22067e-245	6	Magi2	MOCA_E9.5
941	1.25619e-249	0.492311	0.632	0.428	3.28556e-245	6	Zeb2	MOCA_E9.5
942	8.95409e-249	0.708861	0.25	0.117	2.34194e-244	6	Dab1	MOCA_E9.5
943	2.57631e-246	0.821551	0.46	0.291	6.73835e-242	6	Tmtc2	MOCA_E9.5
944	1.6881e-244	0.661013	0.26	0.123	4.41523e-240	6	Dpysl5	MOCA_E9.5
945	1.83826e-239	0.595901	0.41	0.234	4.80796e-235	6	Frmd5	MOCA_E9.5
946	1.02825e-230	0.686055	0.266	0.131	2.68939e-226	6	5330434G04Rik	MOCA_E9.5
947	3.24586e-218	0.605842	0.269	0.135	8.48954e-214	6	Zswim5	MOCA_E9.5
948	1.53607e-215	0.486401	0.578	0.388	4.01758e-211	6	2610307P16Rik	MOCA_E9.5
949	1.44227e-213	0.583684	0.511	0.343	3.77227e-209	6	Ptn	MOCA_E9.5
950	1.87544e-213	0.595654	0.29	0.151	4.90523e-209	6	Spata13	MOCA_E9.5
951	3.70017e-213	0.596619	0.462	0.293	9.67779e-209	6	B3galt1	MOCA_E9.5
952	7.16134e-209	0.763074	0.784	0.71	1.87305e-204	6	Efna5	MOCA_E9.5
953	4.19263e-205	0.526642	0.556	0.383	1.09658e-200	6	Adgrl3	MOCA_E9.5
954	1.20839e-204	0.864276	0.326	0.19	3.16054e-200	6	Ephb2	MOCA_E9.5
955	3.08517e-199	0.684668	0.305	0.17	8.06927e-195	6	Pam	MOCA_E9.5
956	6.7922e-199	0.575657	0.435	0.274	1.7765e-194	6	Rnf220	MOCA_E9.5
957	7.10496e-197	0.583569	0.305	0.167	1.8583e-192	6	Plekha7	MOCA_E9.5
958	9.62769e-194	0.596436	0.251	0.129	2.51812e-189	6	Dmd	MOCA_E9.5
959	1.15161e-193	0.517798	0.574	0.409	3.01204e-189	6	Rtn3	MOCA_E9.5
960	2.04262e-189	0.691967	0.25	0.131	5.34247e-185	6	Boc	MOCA_E9.5
961	1.91459e-187	0.272698	0.372	0.215	5.00761e-183	6	Cdh6	MOCA_E9.5
962	2.46562e-181	0.57444	0.393	0.245	6.44882e-177	6	Ccnd2	MOCA_E9.5
963	1.6601e-178	0.836613	0.34	0.212	4.34198e-174	6	Cdon	MOCA_E9.5
964	1.51597e-173	0.337102	0.558	0.387	3.96502e-169	6	Greb1l	MOCA_E9.5
965	7.44737e-173	0.471573	0.602	0.45	1.94786e-168	6	Znrf3	MOCA_E9.5
966	3.24941e-170	0.557966	0.25	0.133	8.49884e-166	6	Epb41l4a	MOCA_E9.5
967	8.53915e-150	0.368971	0.462	0.306	2.23341e-145	6	Map1b	MOCA_E9.5
968	3.84989e-146	0.313212	0.843	0.728	1.00694e-141	6	Prtg	MOCA_E9.5
969	7.44184e-145	0.45444	0.504	0.357	1.94641e-140	6	Pknox2	MOCA_E9.5
970	2.52841e-144	0.557657	0.267	0.155	6.61305e-140	6	Erc2	MOCA_E9.5
971	1.24066e-142	0.57261	0.311	0.19	3.24494e-138	6	Ntn1	MOCA_E9.5
972	1.36997e-142	0.5373	0.51	0.38	3.58316e-138	6	Zcchc7	MOCA_E9.5
973	7.58255e-141	0.476888	0.633	0.504	1.98321e-136	6	Rfx3	MOCA_E9.5
974	2.0226e-138	0.450839	0.505	0.364	5.29011e-134	6	Zfhx3	MOCA_E9.5
975	6.7441e-134	0.519515	0.277	0.165	1.76392e-129	6	Rb1	MOCA_E9.5
976	7.80691e-130	0.298562	0.814	0.706	2.0419e-125	6	Msi2	MOCA_E9.5
977	1.50174e-128	0.43162	0.52	0.387	3.92781e-124	6	Rasal2	MOCA_E9.5
978	6.50727e-128	0.413817	0.674	0.56	1.70198e-123	6	Macf1	MOCA_E9.5
979	2.36564e-121	0.484261	0.302	0.19	6.18734e-117	6	Macrod2	MOCA_E9.5
980	3.23823e-116	0.461224	0.29	0.182	8.46958e-112	6	Gnai2	MOCA_E9.5
981	3.61615e-115	0.473871	0.336	0.221	9.45805e-111	6	Mob3b	MOCA_E9.5
982	1.76635e-106	0.450471	0.275	0.173	4.61989e-102	6	Lrba	MOCA_E9.5
983	5.72197e-104	0.389124	0.337	0.225	1.49658e-99	6	Iqgap2	MOCA_E9.5
984	9.72687e-102	0.429328	0.472	0.355	2.54406e-97	6	Pkp4	MOCA_E9.5
985	5.60046e-94	0.361692	0.539	0.417	1.4648e-89	6	Trps1	MOCA_E9.5
986	5.85764e-93	0.297081	0.523	0.403	1.53207e-88	6	Mast4	MOCA_E9.5
987	2.17939e-91	0.385219	0.438	0.324	5.7002e-87	6	Zfp423	MOCA_E9.5
988	3.62162e-88	0.435426	0.311	0.214	9.47234e-84	6	Dync2h1	MOCA_E9.5
989	3.67506e-87	0.347607	0.49	0.377	9.61213e-83	6	Ppp1r9a	MOCA_E9.5
990	2.13848e-84	0.475503	0.257	0.17	5.5932e-80	6	Wnt5b	MOCA_E9.5
991	2.34742e-83	0.442828	0.278	0.187	6.13968e-79	6	Hdac9	MOCA_E9.5
992	3.53309e-83	0.332052	0.512	0.399	9.24081e-79	6	Lin28b	MOCA_E9.5
993	2.45665e-81	0.354379	0.362	0.259	6.42537e-77	6	Ptpn13	MOCA_E9.5
994	5.03558e-79	0.489475	0.409	0.315	1.31706e-74	6	Fgfr2	MOCA_E9.5
995	8.25606e-79	0.414295	0.315	0.222	2.15937e-74	6	Plcb4	MOCA_E9.5
996	1.76714e-78	0.291321	0.615	0.509	4.62196e-74	6	Cux1	MOCA_E9.5
997	2.41366e-78	0.316841	0.566	0.459	6.31293e-74	6	Whsc1	MOCA_E9.5
998	4.72221e-77	0.369617	0.327	0.231	1.23509e-72	6	1700025G04Rik	MOCA_E9.5
999	8.13749e-77	0.492346	0.436	0.341	2.12836e-72	6	Tcf7l2	MOCA_E9.5
1000	3.50042e-74	0.297381	0.314	0.218	9.15534e-70	6	Slc2a1	MOCA_E9.5
1001	8.00803e-74	0.348638	0.372	0.275	2.0945e-69	6	Spag9	MOCA_E9.5
1002	1.27098e-70	0.413838	0.362	0.272	3.32425e-66	6	Jarid2	MOCA_E9.5
1003	1.722e-63	0.328519	0.32	0.232	4.50388e-59	6	Sfmbt1	MOCA_E9.5
1004	6.3307e-63	0.317375	0.279	0.196	1.65579e-58	6	Stxbp6	MOCA_E9.5
1005	8.00963e-63	0.322204	0.38	0.289	2.09492e-58	6	Cecr2	MOCA_E9.5
1006	5.72141e-62	0.356865	0.393	0.304	1.49644e-57	6	Dmxl1	MOCA_E9.5
1007	3.40035e-61	0.292667	0.369	0.278	8.8936e-57	6	Ralgapa2	MOCA_E9.5
1008	5.03159e-61	0.302423	0.359	0.268	1.31601e-56	6	Pde3b	MOCA_E9.5
1009	5.1183e-59	0.333719	0.305	0.224	1.33869e-54	6	Gucy1a2	MOCA_E9.5
1010	2.00939e-57	0.284115	0.488	0.394	5.25556e-53	6	Nbea	MOCA_E9.5
1011	5.66636e-57	0.316191	0.274	0.197	1.48204e-52	6	Khdrbs3	MOCA_E9.5
1012	1.48572e-56	0.262379	0.534	0.437	3.8859e-52	6	Akt3	MOCA_E9.5
1013	1.56006e-56	0.343118	0.324	0.244	4.08034e-52	6	Usp6nl	MOCA_E9.5
1014	3.27809e-55	0.267834	0.411	0.319	8.57385e-51	6	Tle4	MOCA_E9.5
1015	1.23043e-53	0.334881	0.267	0.194	3.21818e-49	6	Epb41l5	MOCA_E9.5
1016	1.66883e-53	0.287497	0.348	0.265	4.36482e-49	6	Myo5a	MOCA_E9.5
1017	4.03884e-48	0.300178	0.298	0.225	1.05636e-43	6	Nectin3	MOCA_E9.5
1018	9.07409e-48	0.297618	0.366	0.289	2.37333e-43	6	Pou2f1	MOCA_E9.5
1019	2.9672e-47	0.327026	0.268	0.199	7.7607e-43	6	Nhsl1	MOCA_E9.5
1020	1.13743e-44	0.299074	0.265	0.197	2.97495e-40	6	Dhcr24	MOCA_E9.5
1021	1.39052e-43	0.250052	0.38	0.3	3.63692e-39	6	Ptprf	MOCA_E9.5
1022	4.32192e-43	0.279661	0.281	0.212	1.1304e-38	6	Ahcyl2	MOCA_E9.5
1023	8.64214e-41	0.270289	0.302	0.233	2.26035e-36	6	Spred2	MOCA_E9.5
1024	9.33119e-38	0.266213	0.255	0.193	2.44057e-33	6	Arl6ip1	MOCA_E9.5
1025	7.64352e-34	0.366227	0.268	0.213	1.99916e-29	6	Spred1	MOCA_E9.5
1026	2.13628e-10	0.261592	0.352	0.321	5.58743e-06	6	Epha7	MOCA_E9.5
1027	0	2.59303	0.328	0.036	0	7	Gm44905	MOCA_E9.5
1028	0	2.11981	0.295	0.027	0	7	Slc44a5	MOCA_E9.5
1029	0	1.95802	0.61	0.208	0	7	Nckap5	MOCA_E9.5
1030	0	1.9284	0.586	0.183	0	7	Tenm2	MOCA_E9.5
1031	0	1.86604	0.38	0.097	0	7	Grid2	MOCA_E9.5
1032	0	1.77603	0.741	0.237	0	7	Fgf14	MOCA_E9.5
1033	0	1.67792	0.771	0.263	0	7	Adgrv1	MOCA_E9.5
1034	0	1.67383	0.586	0.193	0	7	Slc35f1	MOCA_E9.5
1035	0	1.65384	0.556	0.166	0	7	Ildr2	MOCA_E9.5
1036	0	1.65175	0.594	0.306	0	7	Epha7	MOCA_E9.5
1037	0	1.5463	0.414	0.104	0	7	Gm45009	MOCA_E9.5
1038	0	1.54457	0.375	0.148	0	7	Sfrp1	MOCA_E9.5
1039	0	1.53155	0.294	0.069	0	7	Sfrp2	MOCA_E9.5
1040	0	1.47232	0.526	0.153	0	7	Rfx4	MOCA_E9.5
1041	0	1.45207	0.438	0.13	0	7	Sema5b	MOCA_E9.5
1042	0	1.44684	0.39	0.14	0	7	Eya4	MOCA_E9.5
1043	0	1.42015	0.546	0.208	0	7	Tox	MOCA_E9.5
1044	0	1.41773	0.348	0.11	0	7	Dpp6	MOCA_E9.5
1045	0	1.38535	0.582	0.283	0	7	Epha4	MOCA_E9.5
1046	0	1.36458	0.624	0.29	0	7	2610203C20Rik	MOCA_E9.5
1047	0	1.3366	0.382	0.137	0	7	Thsd7a	MOCA_E9.5
1048	0	1.30709	0.806	0.417	0	7	Npas3	MOCA_E9.5
1049	0	1.29448	0.508	0.215	0	7	Fhod3	MOCA_E9.5
1050	0	1.26585	0.716	0.373	0	7	Adgrl3	MOCA_E9.5
1051	0	1.26094	0.523	0.2	0	7	Srgap3	MOCA_E9.5
1052	0	1.26027	0.537	0.241	0	7	Shroom3	MOCA_E9.5
1053	0	1.25527	0.614	0.299	0	7	Ctnnd2	MOCA_E9.5
1054	0	1.24166	0.557	0.21	0	7	Ptprn2	MOCA_E9.5
1055	0	1.23522	0.43	0.154	0	7	Sox2ot	MOCA_E9.5
1056	0	1.21798	0.799	0.423	0	7	Fat3	MOCA_E9.5
1057	0	1.20664	0.479	0.191	0	7	Pax3	MOCA_E9.5
1058	0	1.17437	0.566	0.253	0	7	Lsamp	MOCA_E9.5
1059	0	1.14745	0.633	0.313	0	7	Celf2	MOCA_E9.5
1060	0	1.1452	0.479	0.244	0	7	Nav2	MOCA_E9.5
1061	0	1.13897	0.473	0.264	0	7	Ctnna2	MOCA_E9.5
1062	0	1.11071	0.32	0.127	0	7	Boc	MOCA_E9.5
1063	0	1.1062	0.735	0.314	0	7	Dcc	MOCA_E9.5
1064	0	1.10066	0.496	0.193	0	7	Erbb4	MOCA_E9.5
1065	0	1.06987	0.329	0.129	0	7	Epb41l4a	MOCA_E9.5
1066	0	1.04176	0.39	0.16	0	7	Itgb8	MOCA_E9.5
1067	0	1.01691	0.719	0.424	0	7	Zeb2	MOCA_E9.5
1068	0	0.971453	0.3	0.127	0	7	Csrnp3	MOCA_E9.5
1069	0	0.938731	0.299	0.136	0	7	Rgma	MOCA_E9.5
1070	0	0.937485	0.42	0.195	0	7	Fmn2	MOCA_E9.5
1071	0	0.93387	0.278	0.121	0	7	Ndnf	MOCA_E9.5
1072	0	0.890805	0.259	0.106	0	7	Nell2	MOCA_E9.5
1073	0	0.874319	0.404	0.217	0	7	Mob3b	MOCA_E9.5
1074	0	0.871518	0.376	0.183	0	7	Nr2f1	MOCA_E9.5
1075	0	0.871248	0.642	0.383	0	7	Greb1l	MOCA_E9.5
1076	0	0.766318	0.475	0.247	0	7	Adgrb3	MOCA_E9.5
1077	0	0.764632	0.86	0.704	0	7	Msi2	MOCA_E9.5
1078	0	0.764619	0.804	0.538	0	7	Dach1	MOCA_E9.5
1079	0	0.737873	0.526	0.303	0	7	Map1b	MOCA_E9.5
1080	0	0.716568	0.551	0.338	0	7	Pard3b	MOCA_E9.5
1081	0	0.684669	0.71	0.492	0	7	Aff3	MOCA_E9.5
1082	0	0.6839	0.438	0.23	0	7	Plch1	MOCA_E9.5
1083	0	0.625439	0.874	0.726	0	7	Prtg	MOCA_E9.5
1084	1.552e-294	0.816331	0.415	0.226	4.05925e-290	7	Plxna2	MOCA_E9.5
1085	2.36466e-288	0.880077	0.277	0.126	6.18477e-284	7	Negr1	MOCA_E9.5
1086	1.19925e-281	0.789055	0.297	0.14	3.13664e-277	7	Kif21a	MOCA_E9.5
1087	3.17055e-279	0.774576	0.462	0.274	8.29258e-275	7	Ppm1l	MOCA_E9.5
1088	2.81822e-266	0.575086	0.722	0.533	7.37104e-262	7	Cdh2	MOCA_E9.5
1089	3.35687e-264	0.761409	0.308	0.151	8.7799e-260	7	Spata13	MOCA_E9.5
1090	1.18954e-260	0.836997	0.335	0.174	3.11123e-256	7	Tox3	MOCA_E9.5
1091	2.00508e-253	0.745598	0.42	0.243	5.24428e-249	7	Zbtb16	MOCA_E9.5
1092	1.75164e-251	0.73178	0.57	0.401	4.58141e-247	7	Mast4	MOCA_E9.5
1093	7.3148e-239	0.744585	0.273	0.132	1.91318e-234	7	Nova1	MOCA_E9.5
1094	5.05121e-238	0.695448	0.415	0.242	1.32114e-233	7	Fzd3	MOCA_E9.5
1095	5.76457e-237	0.752276	0.252	0.117	1.50772e-232	7	Eml5	MOCA_E9.5
1096	1.02646e-216	0.673291	0.345	0.189	2.68469e-212	7	Rims2	MOCA_E9.5
1097	2.52942e-213	0.51309	0.725	0.571	6.61569e-209	7	Pbx3	MOCA_E9.5
1098	1.85458e-209	0.618068	0.404	0.236	4.85065e-205	7	Frmd5	MOCA_E9.5
1099	5.69759e-207	0.72248	0.271	0.138	1.4902e-202	7	Trim2	MOCA_E9.5
1100	3.36329e-201	0.772165	0.268	0.139	8.7967e-197	7	Med12l	MOCA_E9.5
1101	9.0401e-194	0.769057	0.253	0.13	2.36444e-189	7	Plce1	MOCA_E9.5
1102	2.18633e-185	0.716261	0.492	0.346	5.71836e-181	7	Ptn	MOCA_E9.5
1103	1.4413e-181	1.09387	0.339	0.213	3.76973e-177	7	Cdon	MOCA_E9.5
1104	1.48839e-180	0.442509	0.687	0.511	3.89288e-176	7	Meis1	MOCA_E9.5
1105	1.39772e-175	0.564991	0.562	0.411	3.65574e-171	7	Rtn3	MOCA_E9.5
1106	2.14234e-174	0.67711	0.472	0.328	5.60329e-170	7	Zmynd11	MOCA_E9.5
1107	4.82216e-169	0.608926	0.445	0.296	1.26123e-164	7	B3galt1	MOCA_E9.5
1108	4.89335e-169	0.414187	0.757	0.629	1.27986e-164	7	Setbp1	MOCA_E9.5
1109	2.64613e-167	0.665027	0.291	0.164	6.92094e-163	7	Rb1	MOCA_E9.5
1110	2.15567e-164	0.610899	0.297	0.168	5.63815e-160	7	Plekha7	MOCA_E9.5
1111	4.94271e-164	0.679154	0.382	0.244	1.29276e-159	7	Srgap1	MOCA_E9.5
1112	7.46599e-162	0.44721	0.651	0.506	1.95273e-157	7	Gli3	MOCA_E9.5
1113	5.37853e-155	0.724583	0.317	0.191	1.40675e-150	7	Dach2	MOCA_E9.5
1114	2.76294e-144	0.46826	0.635	0.508	7.22646e-140	7	Qk	MOCA_E9.5
1115	3.02538e-143	0.583402	0.259	0.146	7.91289e-139	7	Kank1	MOCA_E9.5
1116	1.71883e-137	0.643992	0.45	0.324	4.49559e-133	7	Zfp423	MOCA_E9.5
1117	8.45731e-136	0.583379	0.373	0.245	2.21201e-131	7	Nr2f2	MOCA_E9.5
1118	7.64097e-134	0.610772	0.252	0.145	1.9985e-129	7	Msi1	MOCA_E9.5
1119	5.63008e-127	0.520525	0.592	0.47	1.47255e-122	7	Mir99ahg	MOCA_E9.5
1120	6.64491e-119	0.537125	0.31	0.197	1.73798e-114	7	Nhsl1	MOCA_E9.5
1121	5.82189e-117	0.451345	0.565	0.441	1.52272e-112	7	Zswim6	MOCA_E9.5
1122	8.65594e-116	0.444793	0.53	0.401	2.26396e-111	7	C530008M17Rik	MOCA_E9.5
1123	4.04445e-111	0.500917	0.298	0.19	1.05783e-106	7	Tmem2	MOCA_E9.5
1124	1.22039e-110	0.40372	0.614	0.497	3.19192e-106	7	Nr6a1	MOCA_E9.5
1125	1.58062e-108	0.548281	0.288	0.183	4.1341e-104	7	Gnai2	MOCA_E9.5
1126	2.32466e-108	0.424803	0.539	0.417	6.08014e-104	7	Ssbp2	MOCA_E9.5
1127	3.73101e-107	0.457908	0.306	0.196	9.75845e-103	7	Greb1	MOCA_E9.5
1128	1.94634e-106	0.530665	0.305	0.197	5.09066e-102	7	Rnf165	MOCA_E9.5
1129	1.36475e-105	0.447105	0.492	0.367	3.5695e-101	7	Zfhx4	MOCA_E9.5
1130	5.42502e-104	0.561043	0.376	0.268	1.41891e-99	7	Rai14	MOCA_E9.5
1131	1.27934e-102	0.402777	0.499	0.38	3.34613e-98	7	Rora	MOCA_E9.5
1132	3.10362e-97	0.492609	0.332	0.226	8.11752e-93	7	Iqgap2	MOCA_E9.5
1133	1.49136e-96	0.477477	0.368	0.259	3.90064e-92	7	Ptpn13	MOCA_E9.5
1134	8.59838e-89	0.512862	0.264	0.172	2.24891e-84	7	Aig1	MOCA_E9.5
1135	1.75064e-83	0.279339	0.772	0.675	4.57881e-79	7	Grip1	MOCA_E9.5
1136	1.48257e-81	0.397436	0.485	0.378	3.87767e-77	7	Ppp1r9a	MOCA_E9.5
1137	3.96278e-80	0.343614	0.288	0.192	1.03646e-75	7	Ntn1	MOCA_E9.5
1138	1.43541e-78	0.37303	0.508	0.402	3.7543e-74	7	Cachd1	MOCA_E9.5
1139	1.25223e-75	0.321894	0.606	0.506	3.27521e-71	7	Rfx3	MOCA_E9.5
1140	1.27789e-75	0.366718	0.493	0.389	3.34233e-71	7	Rasal2	MOCA_E9.5
1141	1.77107e-74	0.449545	0.296	0.206	4.63224e-70	7	Lgr4	MOCA_E9.5
1142	3.21256e-73	0.427119	0.324	0.232	8.40245e-69	7	1700025G04Rik	MOCA_E9.5
1143	2.26361e-72	0.368648	0.396	0.296	5.92048e-68	7	Tmtc2	MOCA_E9.5
1144	2.2697e-72	0.399212	0.414	0.315	5.93639e-68	7	Fgfr2	MOCA_E9.5
1145	2.52653e-71	0.292158	0.649	0.546	6.60813e-67	7	Mllt3	MOCA_E9.5
1146	9.66702e-70	0.356489	0.492	0.394	2.52841e-65	7	Nbea	MOCA_E9.5
1147	2.6938e-67	0.364148	0.561	0.466	7.04564e-63	7	Igdcc3	MOCA_E9.5
1148	2.97113e-65	0.592851	0.357	0.28	7.771e-61	7	Rnf220	MOCA_E9.5
1149	6.64138e-65	0.567933	0.255	0.179	1.73705e-60	7	Klhl29	MOCA_E9.5
1150	1.116e-64	0.25097	0.743	0.649	2.91891e-60	7	Meis2	MOCA_E9.5
1151	1.12645e-63	0.393962	0.379	0.289	2.94623e-59	7	Cecr2	MOCA_E9.5
1152	1.7185e-63	0.37904	0.366	0.276	4.49472e-59	7	Spag9	MOCA_E9.5
1153	4.26401e-63	0.441916	0.268	0.188	1.11525e-58	7	Cdc42se2	MOCA_E9.5
1154	3.8216e-62	0.391758	0.448	0.361	9.9954e-58	7	Wwox	MOCA_E9.5
1155	2.55971e-61	0.385856	0.428	0.339	6.69492e-57	7	Maml2	MOCA_E9.5
1156	2.78647e-61	0.326814	0.538	0.448	7.288e-57	7	Gphn	MOCA_E9.5
1157	1.22465e-60	0.366993	0.39	0.3	3.20307e-56	7	Ptprf	MOCA_E9.5
1158	5.9945e-56	0.347669	0.442	0.358	1.56786e-51	7	Pkp4	MOCA_E9.5
1159	5.77125e-55	0.498851	0.371	0.296	1.50947e-50	7	Unc5c	MOCA_E9.5
1160	6.66332e-55	0.352606	0.414	0.331	1.74279e-50	7	Fam172a	MOCA_E9.5
1161	3.13053e-47	0.278144	0.521	0.439	8.1879e-43	7	Akt3	MOCA_E9.5
1162	1.50086e-46	0.259176	0.606	0.533	3.9255e-42	7	Tead1	MOCA_E9.5
1163	2.24348e-45	0.285087	0.401	0.32	5.86783e-41	7	Tle4	MOCA_E9.5
1164	3.53712e-45	0.2888	0.458	0.377	9.25135e-41	7	Sh3rf1	MOCA_E9.5
1165	3.55558e-44	0.296321	0.478	0.402	9.29962e-40	7	Large1	MOCA_E9.5
1166	1.83889e-43	0.280799	0.536	0.459	4.80961e-39	7	Scd2	MOCA_E9.5
1167	1.05726e-42	0.264418	0.582	0.511	2.76526e-38	7	Cux1	MOCA_E9.5
1168	2.83067e-39	0.301845	0.375	0.305	7.40361e-35	7	Ubr5	MOCA_E9.5
1169	5.16179e-34	0.266709	0.298	0.234	1.35007e-29	7	Sfmbt1	MOCA_E9.5
1170	7.95174e-34	0.278618	0.34	0.275	2.07978e-29	7	Kif1b	MOCA_E9.5
1171	1.1488e-31	0.282901	0.326	0.267	3.00468e-27	7	Myo5a	MOCA_E9.5
1172	2.62028e-30	0.285705	0.255	0.199	6.85333e-26	7	Khdrbs3	MOCA_E9.5
1173	5.56423e-30	0.259163	0.283	0.225	1.45532e-25	7	Plcb4	MOCA_E9.5
1174	2.34315e-29	0.482348	0.442	0.387	6.12852e-25	7	Slit2	MOCA_E9.5
1175	4.96869e-29	0.269775	0.364	0.303	1.29956e-24	7	E130308A19Rik	MOCA_E9.5
1176	5.0803e-29	0.269768	0.27	0.214	1.32875e-24	7	Zfyve9	MOCA_E9.5
1177	4.65412e-25	0.262043	0.287	0.234	1.21729e-20	7	Fut8	MOCA_E9.5
1178	7.19717e-25	0.254565	0.323	0.267	1.88242e-20	7	Phlpp1	MOCA_E9.5
1179	1.07052e-23	0.252244	0.263	0.214	2.79994e-19	7	Camta1	MOCA_E9.5
1180	0	2.87052	0.289	0.01	0	8	D030025E07Rik	MOCA_E9.5
1181	0	2.44599	0.259	0.018	0	8	Gata4	MOCA_E9.5
1182	0	2.15663	0.343	0.111	0	8	Zfpm2	MOCA_E9.5
1183	0	2.03544	0.523	0.183	0	8	Ghr	MOCA_E9.5
1184	0	1.97448	0.537	0.142	0	8	Runx1t1	MOCA_E9.5
1185	0	1.92519	0.602	0.22	0	8	Tshz2	MOCA_E9.5
1186	0	1.90451	0.494	0.199	0	8	Kcnq5	MOCA_E9.5
1187	0	1.85428	0.579	0.179	0	8	Bnc2	MOCA_E9.5
1188	0	1.75611	0.28	0.049	0	8	Amph	MOCA_E9.5
1189	0	1.55173	0.267	0.065	0	8	Tgfb2	MOCA_E9.5
1190	0	1.51001	0.685	0.342	0	8	Robo2	MOCA_E9.5
1191	0	1.50743	0.372	0.113	0	8	Nfib	MOCA_E9.5
1192	0	1.42523	0.304	0.086	0	8	Dpf3	MOCA_E9.5
1193	0	1.40375	0.452	0.185	0	8	Fras1	MOCA_E9.5
1194	0	1.36612	0.577	0.244	0	8	Peg3	MOCA_E9.5
1195	0	1.34603	0.414	0.162	0	8	Nrp1	MOCA_E9.5
1196	0	1.31678	0.677	0.375	0	8	Foxp2	MOCA_E9.5
1197	0	1.26086	0.341	0.158	0	8	Tmem108	MOCA_E9.5
1198	0	1.25748	0.465	0.213	0	8	Ltbp1	MOCA_E9.5
1199	0	1.22193	0.702	0.343	0	8	Igf2	MOCA_E9.5
1200	0	1.14893	0.509	0.23	0	8	Pcdh7	MOCA_E9.5
1201	0	1.12005	0.254	0.092	0	8	Nos1ap	MOCA_E9.5
1202	0	1.09797	0.353	0.142	0	8	Usp29	MOCA_E9.5
1203	0	1.09675	0.621	0.337	0	8	Rbms3	MOCA_E9.5
1204	0	1.09115	0.527	0.288	0	8	Unc5c	MOCA_E9.5
1205	0	1.05276	0.307	0.12	0	8	Col3a1	MOCA_E9.5
1206	0	1.04083	0.475	0.236	0	8	Rbpms	MOCA_E9.5
1207	0	1.03478	0.681	0.411	0	8	Prkg1	MOCA_E9.5
1208	0	0.978085	0.69	0.471	0	8	Ptprd	MOCA_E9.5
1209	0	0.928704	0.742	0.525	0	8	Foxp1	MOCA_E9.5
1210	0	0.900674	0.652	0.394	0	8	Pdzrn3	MOCA_E9.5
1211	0	0.885531	0.909	0.64	0	8	Gpc3	MOCA_E9.5
1212	0	0.867908	0.678	0.434	0	8	Rbms1	MOCA_E9.5
1213	0	0.857486	0.657	0.446	0	8	Lpp	MOCA_E9.5
1214	0	0.822784	0.76	0.508	0	8	Meis1	MOCA_E9.5
1215	0	0.817766	0.642	0.433	0	8	Meg3	MOCA_E9.5
1216	0	0.816811	0.857	0.734	0	8	Pbx1	MOCA_E9.5
1217	0	0.726507	0.794	0.538	0	8	Airn	MOCA_E9.5
1218	0	0.658329	0.364	0.171	0	8	Cacna2d1	MOCA_E9.5
1219	1.53163e-271	1.04693	0.274	0.123	4.00599e-267	8	Adamts9	MOCA_E9.5
1220	9.46809e-269	0.851195	0.445	0.256	2.47638e-264	8	Arhgap28	MOCA_E9.5
1221	1.27762e-266	0.611656	0.812	0.646	3.34163e-262	8	Meis2	MOCA_E9.5
1222	1.63236e-251	0.99408	0.303	0.148	4.26944e-247	8	Slc24a3	MOCA_E9.5
1223	3.4868e-246	0.722031	0.655	0.482	9.11973e-242	8	Robo1	MOCA_E9.5
1224	2.60425e-235	0.871674	0.513	0.334	6.81143e-231	8	Slit3	MOCA_E9.5
1225	1.31777e-224	0.648653	0.706	0.557	3.44662e-220	8	Ptprk	MOCA_E9.5
1226	1.19986e-222	0.609555	0.716	0.561	3.13824e-218	8	Hmga2	MOCA_E9.5
1227	1.11013e-221	0.928058	0.265	0.128	2.90355e-217	8	Frem1	MOCA_E9.5
1228	3.73804e-220	0.858649	0.256	0.12	9.77684e-216	8	Abcg2	MOCA_E9.5
1229	2.59756e-219	0.77795	0.52	0.355	6.79393e-215	8	Cdk14	MOCA_E9.5
1230	3.78815e-218	0.501889	0.879	0.794	9.90792e-214	8	Auts2	MOCA_E9.5
1231	8.38512e-216	1.12184	0.327	0.179	2.19313e-211	8	Thsd4	MOCA_E9.5
1232	1.04738e-207	0.711297	0.365	0.202	2.73943e-203	8	Nhsl2	MOCA_E9.5
1233	3.08089e-203	0.461524	0.944	0.862	8.05807e-199	8	Gpc6	MOCA_E9.5
1234	5.85998e-201	0.786413	0.315	0.167	1.53268e-196	8	Pdgfc	MOCA_E9.5
1235	4.91445e-184	0.654783	0.425	0.254	1.28538e-179	8	Dlc1	MOCA_E9.5
1236	6.45436e-175	0.684801	0.456	0.299	1.68814e-170	8	Rian	MOCA_E9.5
1237	2.02595e-169	0.802103	0.271	0.143	5.29887e-165	8	Igfbp5	MOCA_E9.5
1238	1.19586e-166	0.757484	0.396	0.254	3.12777e-162	8	Afdn	MOCA_E9.5
1239	1.76725e-159	0.610621	0.589	0.445	4.62225e-155	8	Mdk	MOCA_E9.5
1240	1.62266e-156	0.821046	0.399	0.263	4.24406e-152	8	Ptch1	MOCA_E9.5
1241	7.58496e-156	0.533348	0.475	0.315	1.98385e-151	8	Epha7	MOCA_E9.5
1242	9.44473e-153	0.76187	0.317	0.187	2.47027e-148	8	Cald1	MOCA_E9.5
1243	2.43443e-152	0.637305	0.458	0.309	6.36724e-148	8	Hs6st2	MOCA_E9.5
1244	1.26466e-141	0.476637	0.544	0.391	3.30771e-137	8	Fbn2	MOCA_E9.5
1245	7.67682e-139	0.747978	0.369	0.239	2.00787e-134	8	Prkd1	MOCA_E9.5
1246	2.77516e-136	0.783914	0.531	0.41	7.25844e-132	8	Mid1	MOCA_E9.5
1247	6.19247e-113	0.592117	0.513	0.4	1.61964e-108	8	Large1	MOCA_E9.5
1248	1.68972e-111	0.749235	0.322	0.212	4.41947e-107	8	Plxdc2	MOCA_E9.5
1249	7.22654e-110	0.402167	0.645	0.518	1.8901e-105	8	Fbxl7	MOCA_E9.5
1250	9.89066e-108	0.619237	0.307	0.197	2.5869e-103	8	Foxp4	MOCA_E9.5
1251	1.8937e-106	0.542751	0.311	0.197	4.95296e-102	8	Mcc	MOCA_E9.5
1252	1.58359e-104	0.591521	0.303	0.195	4.14188e-100	8	Tanc1	MOCA_E9.5
1253	2.71706e-103	0.536694	0.59	0.471	7.10647e-99	8	Mir99ahg	MOCA_E9.5
1254	2.33731e-100	0.324863	0.985	0.977	6.11324e-96	8	Gm42418	MOCA_E9.5
1255	2.58401e-98	0.569064	0.412	0.303	6.75848e-94	8	Zmiz1	MOCA_E9.5
1256	2.08564e-97	0.462812	0.627	0.534	5.45499e-93	8	Baz2b	MOCA_E9.5
1257	4.38738e-97	0.527785	0.537	0.439	1.14752e-92	8	Atrnl1	MOCA_E9.5
1258	6.908e-97	0.663031	0.265	0.166	1.80679e-92	8	Flrt2	MOCA_E9.5
1259	4.99704e-95	0.740714	0.258	0.164	1.30698e-90	8	Hdac8	MOCA_E9.5
1260	1.3801e-93	0.633703	0.294	0.193	3.60964e-89	8	Dapk1	MOCA_E9.5
1261	6.44986e-92	0.447909	0.311	0.208	1.68696e-87	8	Slc8a1	MOCA_E9.5
1262	9.03121e-86	0.515414	0.354	0.247	2.36211e-81	8	Nr2f2	MOCA_E9.5
1263	1.53519e-84	0.527657	0.252	0.158	4.01528e-80	8	Tpm1	MOCA_E9.5
1264	7.26097e-77	0.37759	0.305	0.204	1.89911e-72	8	Col23a1	MOCA_E9.5
1265	1.37098e-73	0.514029	0.256	0.169	3.58579e-69	8	Phldb2	MOCA_E9.5
1266	8.86724e-66	0.49505	0.26	0.177	2.31923e-61	8	Camk2d	MOCA_E9.5
1267	4.08338e-65	0.395666	0.321	0.229	1.06801e-60	8	Sptbn1	MOCA_E9.5
1268	2.30344e-63	1.00835	0.273	0.198	6.02465e-59	8	Sgcd	MOCA_E9.5
1269	4.9261e-63	0.483299	0.258	0.177	1.28842e-58	8	Ube2h	MOCA_E9.5
1270	5.6523e-63	0.501785	0.25	0.169	1.47836e-58	8	Kif26b	MOCA_E9.5
1271	1.43696e-59	0.454193	0.419	0.333	3.75838e-55	8	Neo1	MOCA_E9.5
1272	3.39259e-56	0.38804	0.262	0.181	8.87332e-52	8	Rarb	MOCA_E9.5
1273	5.3277e-56	0.299715	0.495	0.405	1.39346e-51	8	Kalrn	MOCA_E9.5
1274	2.86052e-55	0.388551	0.646	0.577	7.48169e-51	8	Pbx3	MOCA_E9.5
1275	5.0331e-54	0.406583	0.344	0.261	1.31641e-49	8	Ptpn13	MOCA_E9.5
1276	5.13059e-53	0.786099	0.277	0.208	1.34191e-48	8	Plcb1	MOCA_E9.5
1277	1.36875e-52	0.43272	0.376	0.296	3.57996e-48	8	Sdk1	MOCA_E9.5
1278	2.8616e-52	0.366512	0.427	0.34	7.48451e-48	8	Vcan	MOCA_E9.5
1279	7.47229e-51	0.362999	0.281	0.203	1.95438e-46	8	Nkain3	MOCA_E9.5
1280	3.3095e-50	0.369825	0.474	0.392	8.656e-46	8	Zbtb20	MOCA_E9.5
1281	9.63245e-49	0.423538	0.274	0.201	2.51937e-44	8	Asxl3	MOCA_E9.5
1282	2.92294e-48	0.427334	0.291	0.217	7.64495e-44	8	Trerf1	MOCA_E9.5
1283	2.93958e-46	0.275115	0.352	0.27	7.68847e-42	8	Ncam1	MOCA_E9.5
1284	5.08166e-46	0.388363	0.333	0.255	1.32911e-41	8	Shroom3	MOCA_E9.5
1285	3.16495e-45	0.381623	0.454	0.381	8.27794e-41	8	Ppp1r9a	MOCA_E9.5
1286	5.59688e-44	0.317582	0.537	0.466	1.46386e-39	8	Zcchc11	MOCA_E9.5
1287	9.49017e-41	0.510061	0.76	0.72	2.48215e-36	8	Tenm3	MOCA_E9.5
1288	9.89167e-40	0.365843	0.369	0.297	2.58717e-35	8	Epha4	MOCA_E9.5
1289	1.53375e-37	0.364078	0.265	0.2	4.01151e-33	8	Fn1	MOCA_E9.5
1290	4.04548e-37	0.28466	0.485	0.407	1.05809e-32	8	Mast4	MOCA_E9.5
1291	4.99748e-36	0.337155	0.371	0.302	1.30709e-31	8	Fndc3b	MOCA_E9.5
1292	6.19169e-36	0.284777	0.43	0.357	1.61944e-31	8	Ttc28	MOCA_E9.5
1293	2.31328e-35	0.268658	0.275	0.209	6.05039e-31	8	Cacnb2	MOCA_E9.5
1294	6.77701e-34	0.39226	0.429	0.37	1.77253e-29	8	Dock4	MOCA_E9.5
1295	2.31372e-32	0.336459	0.301	0.24	6.05153e-28	8	Tfdp2	MOCA_E9.5
1296	3.46423e-31	0.352004	0.269	0.21	9.0607e-27	8	Arhgap42	MOCA_E9.5
1297	6.64385e-31	0.285663	0.413	0.351	1.7377e-26	8	Actb	MOCA_E9.5
1298	6.04768e-30	0.347788	0.337	0.279	1.58177e-25	8	Prkce	MOCA_E9.5
1299	1.19502e-29	0.307269	0.294	0.234	3.12558e-25	8	Plxna2	MOCA_E9.5
1300	1.87323e-28	0.366636	0.327	0.27	4.89944e-24	8	Bmpr1b	MOCA_E9.5
1301	2.6177e-27	0.27498	0.549	0.5	6.84658e-23	8	Adk	MOCA_E9.5
1302	5.67442e-26	0.337248	0.264	0.212	1.48414e-21	8	Fam178a	MOCA_E9.5
1303	6.50428e-26	0.25756	0.461	0.405	1.70119e-21	8	Phf21a	MOCA_E9.5
1304	8.6846e-26	0.294014	0.329	0.274	2.27146e-21	8	Myh10	MOCA_E9.5
1305	5.21616e-25	0.272071	0.503	0.454	1.36429e-20	8	Gnas	MOCA_E9.5
1306	3.60949e-24	0.322378	0.287	0.234	9.44062e-20	8	Dennd5b	MOCA_E9.5
1307	5.74873e-24	0.252986	0.333	0.276	1.50358e-19	8	Fstl1	MOCA_E9.5
1308	1.20904e-22	0.323581	0.269	0.221	3.16223e-18	8	Gse1	MOCA_E9.5
1309	2.20989e-22	0.355544	0.277	0.227	5.77998e-18	8	Hmcn1	MOCA_E9.5
1310	2.33353e-22	0.259528	0.51	0.462	6.10335e-18	8	Plekha5	MOCA_E9.5
1311	2.59276e-22	0.266929	0.302	0.25	6.78136e-18	8	Exoc6b	MOCA_E9.5
1312	6.44386e-22	0.278629	0.65	0.627	1.68539e-17	8	Magi1	MOCA_E9.5
1313	1.04247e-21	0.272815	0.327	0.277	2.72657e-17	8	Itgb1	MOCA_E9.5
1314	1.08782e-20	0.327052	0.378	0.336	2.84519e-16	8	Ppp1r12a	MOCA_E9.5
1315	7.98654e-20	0.356224	0.426	0.385	2.08888e-15	8	Rora	MOCA_E9.5
1316	9.31567e-20	0.301953	0.282	0.238	2.43651e-15	8	Trim24	MOCA_E9.5
1317	6.36938e-17	0.254768	0.262	0.22	1.66591e-12	8	Fam168a	MOCA_E9.5
1318	0	2.57044	0.673	0.147	0	9	Flrt2	MOCA_E9.5
1319	0	2.48286	0.325	0.009	0	9	Gm5127	MOCA_E9.5
1320	0	2.38573	0.718	0.196	0	9	Colec12	MOCA_E9.5
1321	0	2.35493	0.733	0.138	0	9	Cped1	MOCA_E9.5
1322	0	2.32635	0.725	0.171	0	9	Ebf1	MOCA_E9.5
1323	0	2.21236	0.87	0.281	0	9	Cdh11	MOCA_E9.5
1324	0	2.1713	0.692	0.186	0	9	Col23a1	MOCA_E9.5
1325	0	2.11314	0.408	0.097	0	9	Alcam	MOCA_E9.5
1326	0	2.11311	0.525	0.113	0	9	Ebf2	MOCA_E9.5
1327	0	2.0186	0.773	0.264	0	9	Ror1	MOCA_E9.5
1328	0	1.96665	0.565	0.108	0	9	Col3a1	MOCA_E9.5
1329	0	1.82234	0.716	0.241	0	9	Dlc1	MOCA_E9.5
1330	0	1.81419	0.386	0.069	0	9	Parm1	MOCA_E9.5
1331	0	1.80765	0.361	0.045	0	9	Ddr2	MOCA_E9.5
1332	0	1.69933	0.607	0.261	0	9	Ctnna2	MOCA_E9.5
1333	0	1.67449	0.29	0.044	0	9	Lama2	MOCA_E9.5
1334	0	1.64052	0.543	0.142	0	9	Col26a1	MOCA_E9.5
1335	0	1.63276	0.766	0.373	0	9	Foxp2	MOCA_E9.5
1336	0	1.6118	0.718	0.326	0	9	Vcan	MOCA_E9.5
1337	0	1.60754	0.584	0.193	0	9	Nhsl2	MOCA_E9.5
1338	0	1.56359	0.761	0.363	0	9	Tmem132c	MOCA_E9.5
1339	0	1.55403	0.443	0.139	0	9	Ldb2	MOCA_E9.5
1340	0	1.5363	0.318	0.056	0	9	Palm2	MOCA_E9.5
1341	0	1.52576	0.307	0.07	0	9	Fat4	MOCA_E9.5
1342	0	1.51928	0.268	0.057	0	9	Itga8	MOCA_E9.5
1343	0	1.5145	0.367	0.09	0	9	Ednra	MOCA_E9.5
1344	0	1.51211	0.414	0.125	0	9	Vegfc	MOCA_E9.5
1345	0	1.46809	0.272	0.047	0	9	Egflam	MOCA_E9.5
1346	0	1.46619	0.462	0.129	0	9	Clmp	MOCA_E9.5
1347	0	1.41707	0.411	0.156	0	9	Plpp3	MOCA_E9.5
1348	0	1.37265	0.544	0.19	0	9	Scube1	MOCA_E9.5
1349	0	1.37107	0.386	0.128	0	9	Limch1	MOCA_E9.5
1350	0	1.33448	0.37	0.12	0	9	Pakap	MOCA_E9.5
1351	0	1.32952	0.764	0.409	0	9	Prkg1	MOCA_E9.5
1352	0	1.31685	0.379	0.123	0	9	Fam110b	MOCA_E9.5
1353	0	1.29492	0.404	0.108	0	9	Fli1	MOCA_E9.5
1354	0	1.2907	0.429	0.159	0	9	Sobp	MOCA_E9.5
1355	0	1.27232	0.485	0.162	0	9	Eya1	MOCA_E9.5
1356	0	1.26759	0.519	0.185	0	9	Bnc2	MOCA_E9.5
1357	0	1.25688	0.404	0.109	0	9	Zfpm2	MOCA_E9.5
1358	0	1.22695	0.35	0.121	0	9	Col11a1	MOCA_E9.5
1359	0	1.17326	0.536	0.214	0	9	Hmcn1	MOCA_E9.5
1360	0	1.15956	0.299	0.102	0	9	Naaladl2	MOCA_E9.5
1361	0	1.15926	0.316	0.102	0	9	Sncaip	MOCA_E9.5
1362	0	1.15206	0.51	0.213	0	9	Sulf1	MOCA_E9.5
1363	0	1.13773	0.36	0.138	0	9	P3h2	MOCA_E9.5
1364	0	1.12791	0.719	0.383	0	9	Fbn2	MOCA_E9.5
1365	0	1.12464	0.331	0.109	0	9	Edil3	MOCA_E9.5
1366	0	1.12412	0.369	0.146	0	9	Slc24a3	MOCA_E9.5
1367	0	1.11656	0.303	0.107	0	9	Gria4	MOCA_E9.5
1368	0	1.11544	0.442	0.199	0	9	Gmds	MOCA_E9.5
1369	0	1.11494	0.345	0.103	0	9	Ebf3	MOCA_E9.5
1370	0	1.09376	0.431	0.16	0	9	Itga9	MOCA_E9.5
1371	0	1.07597	0.27	0.092	0	9	Esrrg	MOCA_E9.5
1372	0	1.06189	0.414	0.165	0	9	Lpar1	MOCA_E9.5
1373	0	1.05714	0.479	0.209	0	9	Prickle1	MOCA_E9.5
1374	0	0.973263	0.263	0.099	0	9	Sdc2	MOCA_E9.5
1375	0	0.960362	0.517	0.254	0	9	Arhgap28	MOCA_E9.5
1376	0	0.946423	0.68	0.405	0	9	St6galnac3	MOCA_E9.5
1377	0	0.940803	0.326	0.132	0	9	Col4a1	MOCA_E9.5
1378	0	0.934937	0.418	0.183	0	9	Cald1	MOCA_E9.5
1379	0	0.93415	0.434	0.207	0	9	Plxdc2	MOCA_E9.5
1380	0	0.929762	0.278	0.105	0	9	Col5a2	MOCA_E9.5
1381	0	0.927392	0.302	0.109	0	9	Prrx1	MOCA_E9.5
1382	0	0.913484	0.662	0.393	0	9	Frmd4a	MOCA_E9.5
1383	0	0.912203	0.409	0.192	0	9	Sgcd	MOCA_E9.5
1384	0	0.909867	0.714	0.444	0	9	Lpp	MOCA_E9.5
1385	0	0.887201	0.347	0.149	0	9	Samd4	MOCA_E9.5
1386	0	0.88647	0.299	0.099	0	9	Col1a2	MOCA_E9.5
1387	0	0.867378	0.419	0.188	0	9	Aff2	MOCA_E9.5
1388	0	0.856489	0.643	0.347	0	9	Robo2	MOCA_E9.5
1389	0	0.842258	0.717	0.434	0	9	Rbms1	MOCA_E9.5
1390	0	0.815203	0.701	0.478	0	9	Rbfox2	MOCA_E9.5
1391	9.93521e-305	0.911751	0.263	0.1	2.59855e-300	9	Col4a2	MOCA_E9.5
1392	2.60193e-295	0.723358	0.742	0.515	6.80535e-291	9	Fbxl7	MOCA_E9.5
1393	9.66527e-295	0.796615	0.399	0.191	2.52795e-290	9	Ghr	MOCA_E9.5
1394	1.78877e-287	0.765469	0.566	0.333	4.67853e-283	9	Slit3	MOCA_E9.5
1395	7.5632e-283	0.88785	0.34	0.155	1.97815e-278	9	Tpm1	MOCA_E9.5
1396	2.04006e-280	0.919989	0.257	0.102	5.33578e-276	9	Irs1	MOCA_E9.5
1397	4.78661e-274	0.448117	0.876	0.644	1.25194e-269	9	Gpc3	MOCA_E9.5
1398	2.71576e-272	0.726264	0.607	0.38	7.10308e-268	9	Farp1	MOCA_E9.5
1399	6.17399e-264	0.761977	0.446	0.235	1.61481e-259	9	Pcdh7	MOCA_E9.5
1400	1.6722e-261	0.784684	0.585	0.367	4.37364e-257	9	Pitpnc1	MOCA_E9.5
1401	2.01432e-261	0.797145	0.318	0.143	5.26846e-257	9	Plekhg1	MOCA_E9.5
1402	2.85075e-260	0.844789	0.425	0.225	7.45613e-256	9	Sptbn1	MOCA_E9.5
1403	3.64158e-255	0.731448	0.467	0.256	9.52456e-251	9	Prex2	MOCA_E9.5
1404	8.11805e-253	0.848732	0.385	0.194	2.12328e-248	9	Mcc	MOCA_E9.5
1405	1.14694e-251	0.750697	0.601	0.386	2.99981e-247	9	Ror2	MOCA_E9.5
1406	4.35069e-246	0.68501	0.58	0.356	1.13792e-241	9	Pknox2	MOCA_E9.5
1407	4.58162e-231	0.808672	0.377	0.197	1.19832e-226	9	Apbb2	MOCA_E9.5
1408	8.07985e-230	0.587882	0.578	0.356	2.11329e-225	9	Ank3	MOCA_E9.5
1409	1.10678e-229	0.942595	0.274	0.123	2.89477e-225	9	Ndnf	MOCA_E9.5
1410	2.05974e-229	0.787454	0.337	0.164	5.38725e-225	9	Gab1	MOCA_E9.5
1411	1.85293e-224	0.574982	0.464	0.254	4.84635e-220	9	Sema3a	MOCA_E9.5
1412	2.11766e-220	0.585683	0.329	0.156	5.53874e-216	9	Runx1t1	MOCA_E9.5
1413	3.99204e-215	0.722547	0.275	0.125	1.04412e-210	9	Lhfp	MOCA_E9.5
1414	8.60882e-212	0.709161	0.49	0.294	2.25164e-207	9	Mecom	MOCA_E9.5
1415	1.07961e-207	0.717771	0.278	0.128	2.82373e-203	9	Frem1	MOCA_E9.5
1416	3.11631e-202	0.703996	0.577	0.387	8.15071e-198	9	Cask	MOCA_E9.5
1417	1.87396e-196	0.672979	0.43	0.247	4.90133e-192	9	Klf12	MOCA_E9.5
1418	8.25317e-195	0.797457	0.306	0.155	2.15862e-190	9	Adamts6	MOCA_E9.5
1419	1.14971e-194	0.652699	0.361	0.191	3.00707e-190	9	Mbnl2	MOCA_E9.5
1420	4.88696e-192	0.742053	0.308	0.156	1.27819e-187	9	Lama1	MOCA_E9.5
1421	1.61007e-191	0.584507	0.387	0.208	4.21114e-187	9	Sema5a	MOCA_E9.5
1422	1.9444e-185	0.772486	0.279	0.138	5.08557e-181	9	Vcl	MOCA_E9.5
1423	5.85288e-184	0.636465	0.452	0.27	1.53082e-179	9	Fstl1	MOCA_E9.5
1424	1.10164e-174	0.642299	0.359	0.197	2.88135e-170	9	Asxl3	MOCA_E9.5
1425	3.43484e-174	0.604511	0.42	0.245	8.98382e-170	9	Nr2f2	MOCA_E9.5
1426	2.75632e-170	0.576244	0.499	0.315	7.20915e-166	9	Epha7	MOCA_E9.5
1427	1.15158e-169	0.670039	0.274	0.136	3.01197e-165	9	Lrig3	MOCA_E9.5
1428	1.27091e-168	0.517038	0.705	0.528	3.32408e-164	9	Zfp521	MOCA_E9.5
1429	9.01171e-167	0.705618	0.264	0.132	2.35701e-162	9	Cpq	MOCA_E9.5
1430	2.65966e-165	0.301765	0.333	0.174	6.95633e-161	9	Cacna2d1	MOCA_E9.5
1431	5.86181e-164	0.656303	0.446	0.275	1.53316e-159	9	Eda	MOCA_E9.5
1432	6.78942e-164	0.662746	0.331	0.181	1.77577e-159	9	Marcks	MOCA_E9.5
1433	4.1429e-159	0.535991	0.568	0.388	1.08358e-154	9	App	MOCA_E9.5
1434	1.42952e-153	0.63141	0.313	0.17	3.73891e-149	9	Wipf1	MOCA_E9.5
1435	2.14231e-152	0.584132	0.338	0.188	5.60322e-148	9	Nr2f1	MOCA_E9.5
1436	6.46131e-152	0.413127	0.693	0.496	1.68996e-147	9	Aff3	MOCA_E9.5
1437	1.60063e-147	0.665454	0.341	0.196	4.18644e-143	9	Foxp4	MOCA_E9.5
1438	2.35598e-140	0.546671	0.5	0.332	6.16206e-136	9	Dock1	MOCA_E9.5
1439	7.124e-139	0.725829	0.27	0.145	1.86328e-134	9	Nnat	MOCA_E9.5
1440	9.28284e-137	0.589707	0.257	0.135	2.42793e-132	9	Ric1	MOCA_E9.5
1441	2.57596e-135	0.528522	0.531	0.366	6.73742e-131	9	Dock4	MOCA_E9.5
1442	4.44157e-135	0.570339	0.268	0.142	1.16169e-130	9	Tns3	MOCA_E9.5
1443	7.54131e-133	0.571303	0.265	0.142	1.97243e-128	9	Flnb	MOCA_E9.5
1444	1.00572e-130	0.500201	0.3	0.167	2.63046e-126	9	Pcsk5	MOCA_E9.5
1445	4.65087e-126	0.580014	0.25	0.133	1.21644e-121	9	Parva	MOCA_E9.5
1446	2.25121e-124	0.589123	0.449	0.301	5.88804e-120	9	Mmp16	MOCA_E9.5
1447	5.20584e-122	0.531266	0.479	0.328	1.36159e-117	9	Cblb	MOCA_E9.5
1448	8.19033e-122	0.723481	0.319	0.193	2.14218e-117	9	Dach2	MOCA_E9.5
1449	2.04637e-121	0.475991	0.555	0.386	5.35228e-117	9	Adgrl3	MOCA_E9.5
1450	4.20325e-121	0.344251	0.887	0.794	1.09936e-116	9	Auts2	MOCA_E9.5
1451	1.68929e-112	0.459457	0.464	0.31	4.41833e-108	9	Hs6st2	MOCA_E9.5
1452	6.97955e-109	0.553068	0.298	0.177	1.8255e-104	9	Prdm5	MOCA_E9.5
1453	2.89191e-100	0.430032	0.605	0.464	7.5638e-96	9	Zcchc11	MOCA_E9.5
1454	4.38404e-99	0.569732	0.354	0.231	1.14665e-94	9	Fut8	MOCA_E9.5
1455	8.30403e-98	0.562319	0.271	0.162	2.17192e-93	9	Pcca	MOCA_E9.5
1456	2.39158e-97	0.524573	0.538	0.402	6.25518e-93	9	Pdzrn3	MOCA_E9.5
1457	6.61387e-96	0.477671	0.479	0.343	1.72986e-91	9	Srgap2	MOCA_E9.5
1458	1.60902e-94	0.548349	0.29	0.178	4.20838e-90	9	Myo10	MOCA_E9.5
1459	9.01872e-94	0.268149	0.434	0.294	2.35885e-89	9	Sdk1	MOCA_E9.5
1460	2.10909e-93	0.376996	0.527	0.377	5.51632e-89	9	Tcf7l1	MOCA_E9.5
1461	2.13332e-92	0.497592	0.257	0.151	5.57969e-88	9	Tle1	MOCA_E9.5
1462	1.1879e-91	0.383508	0.438	0.299	3.10694e-87	9	Fndc3b	MOCA_E9.5
1463	2.22006e-91	0.493848	0.399	0.273	5.80656e-87	9	Itpr1	MOCA_E9.5
1464	3.30283e-89	0.318233	0.545	0.403	8.63854e-85	9	Kalrn	MOCA_E9.5
1465	3.45512e-89	0.457747	0.415	0.285	9.03686e-85	9	Gulp1	MOCA_E9.5
1466	1.08842e-86	0.361204	0.62	0.485	2.84676e-82	9	Robo1	MOCA_E9.5
1467	1.50105e-85	0.298535	0.448	0.304	3.92599e-81	9	2610203C20Rik	MOCA_E9.5
1468	2.56411e-83	0.466211	0.315	0.203	6.70643e-79	9	Chd9	MOCA_E9.5
1469	7.21698e-83	0.500576	0.281	0.177	1.8876e-78	9	Sgms1	MOCA_E9.5
1470	7.57774e-80	0.304537	0.542	0.4	1.98196e-75	9	Pde4d	MOCA_E9.5
1471	3.40179e-79	0.395843	0.485	0.355	8.89737e-75	9	Ttc28	MOCA_E9.5
1472	3.40342e-78	0.467171	0.336	0.226	8.90163e-74	9	Ccny	MOCA_E9.5
1473	1.06222e-77	0.349007	0.449	0.323	2.77823e-73	9	Rps6ka3	MOCA_E9.5
1474	6.72318e-77	0.446543	0.419	0.3	1.75845e-72	9	Tsc22d1	MOCA_E9.5
1475	1.2611e-75	0.391772	0.483	0.358	3.2984e-71	9	Cdk14	MOCA_E9.5
1476	9.80835e-75	0.433836	0.316	0.208	2.56538e-70	9	Arhgap42	MOCA_E9.5
1477	3.44254e-72	0.394116	0.265	0.166	9.00395e-68	9	Lhfpl2	MOCA_E9.5
1478	3.76512e-72	0.49117	0.282	0.182	9.84768e-68	9	Thsd4	MOCA_E9.5
1479	1.50737e-71	0.512868	0.373	0.265	3.94252e-67	9	Ptch1	MOCA_E9.5
1480	7.66824e-71	0.365316	0.522	0.398	2.00563e-66	9	Ccdc88a	MOCA_E9.5
1481	1.00705e-70	0.451742	0.292	0.191	2.63393e-66	9	Asph	MOCA_E9.5
1482	1.48736e-70	0.365501	0.541	0.416	3.89018e-66	9	Asap1	MOCA_E9.5
1483	1.6755e-70	0.598465	0.376	0.267	4.38227e-66	9	Lsamp	MOCA_E9.5
1484	1.95422e-70	0.464456	0.357	0.252	5.11126e-66	9	Mpped2	MOCA_E9.5
1485	9.50373e-69	0.412896	0.263	0.168	2.4857e-64	9	Tnrc18	MOCA_E9.5
1486	4.76541e-68	0.305621	0.281	0.181	1.24639e-63	9	Cacna1c	MOCA_E9.5
1487	6.15403e-63	0.364082	0.421	0.309	1.60959e-58	9	Mycbp2	MOCA_E9.5
1488	2.03566e-62	0.441047	0.362	0.261	5.32428e-58	9	Itsn1	MOCA_E9.5
1489	3.96422e-61	0.323678	0.5	0.382	1.03684e-56	9	Rora	MOCA_E9.5
1490	7.00589e-60	0.387244	0.282	0.19	1.83239e-55	9	Kirrel	MOCA_E9.5
1491	6.73088e-59	0.260709	0.766	0.664	1.76046e-54	9	Grb10	MOCA_E9.5
1492	9.38823e-57	0.296672	0.443	0.329	2.45549e-52	9	Fign	MOCA_E9.5
1493	2.04883e-56	0.303735	0.258	0.169	5.35871e-52	9	Phldb2	MOCA_E9.5
1494	2.21788e-55	0.347219	0.399	0.295	5.80086e-51	9	Nktr	MOCA_E9.5
1495	7.135e-55	0.348454	0.362	0.258	1.86616e-50	9	Gli2	MOCA_E9.5
1496	1.23806e-53	0.277979	0.522	0.406	3.23815e-49	9	Zeb1	MOCA_E9.5
1497	5.55559e-52	0.414219	0.307	0.219	1.45306e-47	9	Map4	MOCA_E9.5
1498	1.00204e-51	0.289043	0.637	0.532	2.62084e-47	9	Foxp1	MOCA_E9.5
1499	1.97813e-47	0.301137	0.409	0.31	5.17381e-43	9	Rap1gds1	MOCA_E9.5
1500	4.93486e-47	0.347825	0.392	0.297	1.29071e-42	9	Rapgef2	MOCA_E9.5
1501	5.74771e-47	0.31374	0.386	0.291	1.50331e-42	9	Klhdc10	MOCA_E9.5
1502	8.66451e-46	0.344177	0.367	0.276	2.2662e-41	9	Ehbp1	MOCA_E9.5
1503	8.76239e-46	0.259934	0.683	0.59	2.2918e-41	9	Pard3	MOCA_E9.5
1504	1.63949e-45	0.315994	0.262	0.181	4.28808e-41	9	Svil	MOCA_E9.5
1505	8.88876e-45	0.300162	0.478	0.381	2.32486e-40	9	Sbf2	MOCA_E9.5
1506	1.48994e-43	0.321323	0.256	0.179	3.89695e-39	9	Wwc2	MOCA_E9.5
1507	5.67602e-43	0.309045	0.366	0.276	1.48456e-38	9	Myo9a	MOCA_E9.5
1508	4.79493e-42	0.28938	0.416	0.32	1.25411e-37	9	Ube2e2	MOCA_E9.5
1509	1.48332e-39	0.302881	0.26	0.186	3.87963e-35	9	Nbeal1	MOCA_E9.5
1510	5.3153e-39	0.292199	0.355	0.27	1.39022e-34	9	Nfat5	MOCA_E9.5
1511	7.21329e-38	0.261643	0.25	0.177	1.88663e-33	9	Ptk7	MOCA_E9.5
1512	2.1146e-37	0.308318	0.273	0.198	5.53074e-33	9	Stxbp6	MOCA_E9.5
1513	3.24965e-34	0.267019	0.261	0.19	8.49945e-30	9	Zfp618	MOCA_E9.5
1514	4.80057e-34	0.263518	0.253	0.182	1.25559e-29	9	Rarb	MOCA_E9.5
1515	5.11131e-33	0.25804	0.463	0.378	1.33686e-28	9	Wdfy3	MOCA_E9.5
1516	6.47866e-31	0.258858	0.256	0.188	1.69449e-26	9	Fndc3c1	MOCA_E9.5
1517	1.07094e-30	0.25175	0.304	0.232	2.80105e-26	9	Myo1b	MOCA_E9.5
1518	1.13981e-30	0.301304	0.273	0.205	2.98118e-26	9	Tenm2	MOCA_E9.5
1519	6.21204e-30	0.28381	0.281	0.214	1.62476e-25	9	Mnat1	MOCA_E9.5
1520	2.97685e-27	0.255493	0.293	0.226	7.78594e-23	9	Gucy1a2	MOCA_E9.5
1521	2.68797e-26	0.266385	0.371	0.301	7.03037e-22	9	AW554918	MOCA_E9.5
1522	0	4.23413	0.755	0.012	0	10	Flt1	MOCA_E9.5
1523	0	3.87282	0.907	0.159	0	10	Ptprm	MOCA_E9.5
1524	0	3.70752	0.599	0.004	0	10	Emcn	MOCA_E9.5
1525	0	3.48626	0.549	0.03	0	10	Calcrl	MOCA_E9.5
1526	0	3.34045	0.583	0.01	0	10	Tek	MOCA_E9.5
1527	0	3.09733	0.708	0.079	0	10	Hapln1	MOCA_E9.5
1528	0	3.08327	0.545	0.018	0	10	Prkch	MOCA_E9.5
1529	0	3.05464	0.568	0.043	0	10	Rapgef5	MOCA_E9.5
1530	0	3.05301	0.513	0.01	0	10	Kdr	MOCA_E9.5
1531	0	2.91108	0.529	0.022	0	10	Shank3	MOCA_E9.5
1532	0	2.86061	0.426	0.022	0	10	Cyyr1	MOCA_E9.5
1533	0	2.84711	0.618	0.072	0	10	Vav3	MOCA_E9.5
1534	0	2.78623	0.414	0.01	0	10	Rapgef4	MOCA_E9.5
1535	0	2.74229	0.448	0.012	0	10	Rasgrp3	MOCA_E9.5
1536	0	2.70306	0.444	0.011	0	10	Plxnd1	MOCA_E9.5
1537	0	2.68089	0.666	0.105	0	10	Zfpm2	MOCA_E9.5
1538	0	2.62334	0.67	0.103	0	10	Fli1	MOCA_E9.5
1539	0	2.60174	0.425	0.014	0	10	Pecam1	MOCA_E9.5
1540	0	2.59985	0.489	0.035	0	10	Rhoj	MOCA_E9.5
1541	0	2.57507	0.386	0.022	0	10	Arhgap18	MOCA_E9.5
1542	0	2.56386	0.499	0.043	0	10	Elk3	MOCA_E9.5
1543	0	2.56284	0.381	0.003	0	10	Ptprb	MOCA_E9.5
1544	0	2.56073	0.664	0.122	0	10	Limch1	MOCA_E9.5
1545	0	2.53668	0.413	0.043	0	10	Piezo2	MOCA_E9.5
1546	0	2.53413	0.571	0.068	0	10	Mef2c	MOCA_E9.5
1547	0	2.53091	0.518	0.058	0	10	Adam12	MOCA_E9.5
1548	0	2.51363	0.384	0.008	0	10	Dysf	MOCA_E9.5
1549	0	2.49114	0.629	0.138	0	10	Ldb2	MOCA_E9.5
1550	0	2.47425	0.552	0.07	0	10	Arhgap31	MOCA_E9.5
1551	0	2.39144	0.352	0.004	0	10	Thsd1	MOCA_E9.5
1552	0	2.38536	0.333	0.007	0	10	Csgalnact1	MOCA_E9.5
1553	0	2.3761	0.381	0.027	0	10	Lama4	MOCA_E9.5
1554	0	2.35792	0.322	0.002	0	10	Cd93	MOCA_E9.5
1555	0	2.35782	0.341	0.002	0	10	Cdh5	MOCA_E9.5
1556	0	2.31385	0.606	0.108	0	10	Tspan18	MOCA_E9.5
1557	0	2.28297	0.59	0.126	0	10	Col4a1	MOCA_E9.5
1558	0	2.27304	0.327	0.003	0	10	Eng	MOCA_E9.5
1559	0	2.26937	0.338	0.008	0	10	Fgd5	MOCA_E9.5
1560	0	2.24585	0.589	0.112	0	10	Nfib	MOCA_E9.5
1561	0	2.22251	0.298	0.002	0	10	Cd34	MOCA_E9.5
1562	0	2.21835	0.314	0.002	0	10	Adgrf5	MOCA_E9.5
1563	0	2.21778	0.315	0.033	0	10	Pcdh17	MOCA_E9.5
1564	0	2.19809	0.314	0.004	0	10	Stab1	MOCA_E9.5
1565	0	2.16729	0.283	0.002	0	10	Adgrl4	MOCA_E9.5
1566	0	2.13158	0.376	0.035	0	10	Ets1	MOCA_E9.5
1567	0	2.12659	0.451	0.078	0	10	Shroom2	MOCA_E9.5
1568	0	2.12019	0.265	0.006	0	10	Trpc6	MOCA_E9.5
1569	0	2.11213	0.289	0.004	0	10	Lcp1	MOCA_E9.5
1570	0	2.08742	0.643	0.191	0	10	Elmo1	MOCA_E9.5
1571	0	2.06037	0.264	0.002	0	10	Mmrn2	MOCA_E9.5
1572	0	2.0588	0.394	0.048	0	10	Hspg2	MOCA_E9.5
1573	0	2.05456	0.272	0.004	0	10	Plvap	MOCA_E9.5
1574	0	2.04171	0.414	0.052	0	10	Nid1	MOCA_E9.5
1575	0	2.0366	0.417	0.078	0	10	Slco3a1	MOCA_E9.5
1576	0	2.02992	0.397	0.081	0	10	Nrxn3	MOCA_E9.5
1577	0	2.01502	0.671	0.22	0	10	Sptbn1	MOCA_E9.5
1578	0	1.98212	0.7	0.237	0	10	Srgap1	MOCA_E9.5
1579	0	1.97947	0.404	0.061	0	10	Cgnl1	MOCA_E9.5
1580	0	1.93371	0.271	0.004	0	10	Arap3	MOCA_E9.5
1581	0	1.92578	0.255	0.016	0	10	Ldlrad4	MOCA_E9.5
1582	0	1.91969	0.251	0.001	0	10	Tie1	MOCA_E9.5
1583	0	1.9108	0.292	0.019	0	10	Ppp1r13b	MOCA_E9.5
1584	0	1.90535	0.452	0.096	0	10	Col4a2	MOCA_E9.5
1585	0	1.90516	0.34	0.039	0	10	Man1c1	MOCA_E9.5
1586	0	1.89993	0.271	0.008	0	10	Egfl7	MOCA_E9.5
1587	0	1.89832	0.253	0.015	0	10	Arhgef3	MOCA_E9.5
1588	0	1.89705	0.291	0.021	0	10	Tgfbr2	MOCA_E9.5
1589	0	1.87372	0.301	0.021	0	10	Lyn	MOCA_E9.5
1590	0	1.86612	0.848	0.346	0	10	Igf2	MOCA_E9.5
1591	0	1.85668	0.43	0.083	0	10	Klf7	MOCA_E9.5
1592	0	1.83254	0.597	0.162	0	10	Nrp1	MOCA_E9.5
1593	0	1.82079	0.26	0.01	0	10	Erg	MOCA_E9.5
1594	0	1.81804	0.735	0.385	0	10	Tmem164	MOCA_E9.5
1595	0	1.81624	0.398	0.089	0	10	Tgfbr3	MOCA_E9.5
1596	0	1.7904	0.653	0.252	0	10	Prex2	MOCA_E9.5
1597	0	1.78578	0.46	0.113	0	10	Sparc	MOCA_E9.5
1598	0	1.7791	0.303	0.037	0	10	Ica1	MOCA_E9.5
1599	0	1.75717	0.296	0.033	0	10	Gm38399	MOCA_E9.5
1600	0	1.75204	0.601	0.201	0	10	Gab2	MOCA_E9.5
1601	0	1.74423	0.801	0.398	0	10	Mast4	MOCA_E9.5
1602	0	1.74168	0.416	0.11	0	10	Edil3	MOCA_E9.5
1603	0	1.73289	0.36	0.063	0	10	Arhgap29	MOCA_E9.5
1604	0	1.73101	0.496	0.139	0	10	Plekhg1	MOCA_E9.5
1605	0	1.69289	0.333	0.043	0	10	Sema6d	MOCA_E9.5
1606	0	1.63632	0.334	0.056	0	10	Dock9	MOCA_E9.5
1607	0	1.62519	0.258	0.027	0	10	Myo6	MOCA_E9.5
1608	0	1.62288	0.573	0.216	0	10	Magi3	MOCA_E9.5
1609	0	1.61695	0.285	0.046	0	10	Adam19	MOCA_E9.5
1610	0	1.60623	0.312	0.054	0	10	Lrrc8c	MOCA_E9.5
1611	0	1.60348	0.308	0.053	0	10	Foxo1	MOCA_E9.5
1612	0	1.60067	0.265	0.057	0	10	Timp3	MOCA_E9.5
1613	0	1.57731	0.459	0.194	0	10	Fn1	MOCA_E9.5
1614	0	1.57401	0.512	0.191	0	10	Peak1	MOCA_E9.5
1615	0	1.54681	0.408	0.117	0	10	Nfia	MOCA_E9.5
1616	0	1.53169	0.287	0.052	0	10	Sorbs1	MOCA_E9.5
1617	0	1.52735	0.35	0.086	0	10	Rassf3	MOCA_E9.5
1618	0	1.52189	0.349	0.093	0	10	Vim	MOCA_E9.5
1619	0	1.51423	0.685	0.363	0	10	Dock4	MOCA_E9.5
1620	0	1.51124	0.334	0.083	0	10	Atxn1	MOCA_E9.5
1621	0	1.48765	0.474	0.176	0	10	Map4k5	MOCA_E9.5
1622	0	1.48538	0.589	0.255	0	10	Mef2a	MOCA_E9.5
1623	0	1.48319	0.326	0.081	0	10	Man1a	MOCA_E9.5
1624	0	1.47481	0.337	0.079	0	10	Irf2	MOCA_E9.5
1625	0	1.47239	0.292	0.092	0	10	Nav3	MOCA_E9.5
1626	0	1.4652	0.546	0.234	0	10	Diaph2	MOCA_E9.5
1627	0	1.44086	0.294	0.065	0	10	Myo18a	MOCA_E9.5
1628	0	1.41796	0.324	0.075	0	10	Plagl1	MOCA_E9.5
1629	0	1.41546	0.496	0.186	0	10	Fyn	MOCA_E9.5
1630	0	1.40458	0.25	0.05	0	10	Arhgef28	MOCA_E9.5
1631	0	1.40069	0.296	0.065	0	10	Msn	MOCA_E9.5
1632	0	1.39788	0.274	0.058	0	10	Galnt18	MOCA_E9.5
1633	0	1.39521	0.545	0.219	0	10	Hmcn1	MOCA_E9.5
1634	0	1.39207	0.278	0.06	0	10	Prcp	MOCA_E9.5
1635	0	1.3875	0.502	0.182	0	10	Col18a1	MOCA_E9.5
1636	0	1.36617	0.391	0.118	0	10	Hecw2	MOCA_E9.5
1637	0	1.34387	0.299	0.083	0	10	Dgkh	MOCA_E9.5
1638	0	1.34163	0.396	0.139	0	10	Flnb	MOCA_E9.5
1639	0	1.33829	0.363	0.126	0	10	Pdlim5	MOCA_E9.5
1640	0	1.32676	0.663	0.334	0	10	Maml2	MOCA_E9.5
1641	0	1.3118	0.385	0.137	0	10	Nrp2	MOCA_E9.5
1642	0	1.30153	0.388	0.122	0	10	Tspan9	MOCA_E9.5
1643	0	1.28811	0.382	0.132	0	10	Schip1	MOCA_E9.5
1644	0	1.27798	0.389	0.139	0	10	Cdk17	MOCA_E9.5
1645	0	1.26969	0.259	0.081	0	10	Nox4	MOCA_E9.5
1646	0	1.26516	0.348	0.111	0	10	Myh9	MOCA_E9.5
1647	0	1.26364	0.338	0.108	0	10	Pip4k2a	MOCA_E9.5
1648	0	1.25051	0.724	0.396	0	10	Pde4d	MOCA_E9.5
1649	0	1.23647	0.443	0.176	0	10	Svil	MOCA_E9.5
1650	0	1.23502	0.293	0.09	0	10	Ece1	MOCA_E9.5
1651	0	1.22413	0.293	0.081	0	10	Lamb1	MOCA_E9.5
1652	0	1.22081	0.363	0.128	0	10	Itga6	MOCA_E9.5
1653	0	1.21381	0.801	0.604	0	10	Ptprg	MOCA_E9.5
1654	0	1.20721	0.336	0.123	0	10	Slc22a23	MOCA_E9.5
1655	0	1.18929	0.284	0.078	0	10	Itsn2	MOCA_E9.5
1656	0	1.17754	0.352	0.131	0	10	Uvrag	MOCA_E9.5
1657	0	1.16606	0.448	0.195	0	10	Tjp1	MOCA_E9.5
1658	0	1.16434	0.682	0.413	0	10	Etv6	MOCA_E9.5
1659	0	1.16361	0.264	0.083	0	10	Kitl	MOCA_E9.5
1660	0	1.15701	0.367	0.134	0	10	Ptbp3	MOCA_E9.5
1661	0	1.14439	0.571	0.3	0	10	Ppp3ca	MOCA_E9.5
1662	0	1.13575	0.402	0.167	0	10	Mtss1	MOCA_E9.5
1663	0	1.11557	0.334	0.123	0	10	Igfbp4	MOCA_E9.5
1664	0	1.11215	0.274	0.089	0	10	4931406P16Rik	MOCA_E9.5
1665	0	1.10363	0.449	0.191	0	10	Mbnl2	MOCA_E9.5
1666	0	1.07216	0.422	0.164	0	10	Itga9	MOCA_E9.5
1667	0	1.04311	0.678	0.403	0	10	Zeb1	MOCA_E9.5
1668	0	0.991828	0.731	0.448	0	10	Lpp	MOCA_E9.5
1669	0	0.974118	0.81	0.543	0	10	Airn	MOCA_E9.5
1670	0	0.959181	0.508	0.236	0	10	Pcdh7	MOCA_E9.5
1671	0	0.954628	0.6	0.286	0	10	Frmd4b	MOCA_E9.5
1672	0	0.902428	0.47	0.188	0	10	Ebf1	MOCA_E9.5
1673	0	0.875522	0.722	0.438	0	10	Rbms1	MOCA_E9.5
1674	1.46139e-305	1.12262	0.528	0.273	3.82226e-301	10	Prkce	MOCA_E9.5
1675	1.59175e-302	1.06398	0.33	0.124	4.16323e-298	10	Epb41l2	MOCA_E9.5
1676	4.3947e-301	0.851538	0.8	0.563	1.14943e-296	10	Mest	MOCA_E9.5
1677	1.00358e-289	1.05112	0.342	0.133	2.62487e-285	10	Wasf2	MOCA_E9.5
1678	1.97469e-286	1.08933	0.324	0.124	5.1648e-282	10	Sh3pxd2a	MOCA_E9.5
1679	9.21802e-282	1.0971	0.256	0.085	2.41097e-277	10	Ophn1	MOCA_E9.5
1680	2.32562e-274	1.04658	0.307	0.116	6.08266e-270	10	Ppfibp1	MOCA_E9.5
1681	1.12238e-272	1.10332	0.283	0.103	2.93557e-268	10	Rgl1	MOCA_E9.5
1682	8.91361e-265	1.03489	0.354	0.148	2.33135e-260	10	Nav1	MOCA_E9.5
1683	4.31578e-254	0.837092	0.278	0.099	1.12879e-249	10	Plxna4	MOCA_E9.5
1684	1.2885e-250	1.07183	0.373	0.166	3.37008e-246	10	Gab1	MOCA_E9.5
1685	3.15869e-248	0.994945	0.426	0.204	8.26155e-244	10	Gmds	MOCA_E9.5
1686	9.56692e-248	1.01879	0.365	0.161	2.50223e-243	10	Rreb1	MOCA_E9.5
1687	1.01072e-246	1.05957	0.34	0.143	2.64353e-242	10	Heg1	MOCA_E9.5
1688	1.33677e-242	1.02261	0.293	0.115	3.49633e-238	10	Sptan1	MOCA_E9.5
1689	5.08611e-241	0.988334	0.377	0.17	1.33027e-236	10	Wipf1	MOCA_E9.5
1690	2.65704e-240	0.808694	0.512	0.255	6.94949e-236	10	Dlc1	MOCA_E9.5
1691	9.31034e-236	0.958823	0.614	0.388	2.43512e-231	10	Rasal2	MOCA_E9.5
1692	1.39089e-235	0.978555	0.444	0.223	3.63787e-231	10	Ptpn12	MOCA_E9.5
1693	3.58746e-232	0.919408	0.401	0.187	9.38299e-228	10	Cald1	MOCA_E9.5
1694	1.45748e-230	1.00977	0.406	0.197	3.81204e-226	10	Nhsl1	MOCA_E9.5
1695	3.33316e-229	1.03199	0.325	0.138	8.71787e-225	10	Vcl	MOCA_E9.5
1696	2.4029e-223	0.995086	0.375	0.175	6.28479e-219	10	Mpzl1	MOCA_E9.5
1697	3.53653e-222	0.915194	0.404	0.194	9.24978e-218	10	Tanc1	MOCA_E9.5
1698	6.753e-221	0.956416	0.503	0.283	1.76625e-216	10	Numb	MOCA_E9.5
1699	2.06523e-218	1.08304	0.389	0.19	5.4016e-214	10	Tmem2	MOCA_E9.5
1700	1.33743e-217	0.975072	0.346	0.157	3.49805e-213	10	Yes1	MOCA_E9.5
1701	1.92334e-215	0.868611	0.557	0.332	5.0305e-211	10	Dock1	MOCA_E9.5
1702	2.46158e-214	1.00046	0.275	0.109	6.43825e-210	10	Phactr2	MOCA_E9.5
1703	3.64213e-211	0.826559	0.64	0.431	9.526e-207	10	Ptk2	MOCA_E9.5
1704	6.29494e-211	0.822693	0.549	0.321	1.64644e-206	10	Ssh2	MOCA_E9.5
1705	7.90845e-211	0.89704	0.415	0.203	2.06845e-206	10	Col23a1	MOCA_E9.5
1706	1.92954e-206	0.885845	0.415	0.21	5.04672e-202	10	Rrbp1	MOCA_E9.5
1707	4.22794e-206	0.721372	0.639	0.411	1.10582e-201	10	St6galnac3	MOCA_E9.5
1708	1.51397e-205	0.967444	0.275	0.113	3.95978e-201	10	Tacc1	MOCA_E9.5
1709	1.82488e-204	1.01087	0.312	0.137	4.77298e-200	10	Bcl2	MOCA_E9.5
1710	2.94435e-204	0.889765	0.37	0.176	7.70096e-200	10	Sgms1	MOCA_E9.5
1711	9.27834e-204	0.903293	0.394	0.196	2.42675e-199	10	Hmbox1	MOCA_E9.5
1712	2.37081e-200	0.88841	0.368	0.176	6.20084e-196	10	Ctnnd1	MOCA_E9.5
1713	4.95744e-196	0.906114	0.309	0.137	1.29662e-191	10	Sash1	MOCA_E9.5
1714	2.39035e-194	0.843214	0.554	0.342	6.25195e-190	10	Srgap2	MOCA_E9.5
1715	2.62142e-194	0.920228	0.292	0.126	6.85632e-190	10	Adamts9	MOCA_E9.5
1716	5.09662e-191	0.923298	0.313	0.14	1.33302e-186	10	St5	MOCA_E9.5
1717	5.24455e-191	0.912661	0.473	0.27	1.37171e-186	10	Arhgef12	MOCA_E9.5
1718	1.85735e-190	0.917819	0.281	0.119	4.85789e-186	10	Lrch1	MOCA_E9.5
1719	1.30824e-189	0.753508	0.455	0.242	3.42171e-185	10	Rbpms	MOCA_E9.5
1720	6.16109e-184	0.853152	0.282	0.121	1.61143e-179	10	Tspan14	MOCA_E9.5
1721	1.07703e-183	0.889538	0.369	0.184	2.81698e-179	10	Gnai2	MOCA_E9.5
1722	2.6897e-179	0.942953	0.342	0.166	7.03492e-175	10	Flrt2	MOCA_E9.5
1723	1.35657e-166	0.910158	0.376	0.197	3.5481e-162	10	Actn4	MOCA_E9.5
1724	6.19136e-166	0.815818	0.322	0.155	1.61935e-161	10	Map3k3	MOCA_E9.5
1725	1.75786e-163	0.866756	0.376	0.2	4.59768e-159	10	Apbb2	MOCA_E9.5
1726	2.54797e-163	0.811937	0.467	0.273	6.66422e-159	10	Itpr1	MOCA_E9.5
1727	1.14701e-161	0.837203	0.264	0.117	3.00001e-157	10	Fnbp1	MOCA_E9.5
1728	9.12395e-161	0.794586	0.465	0.274	2.38637e-156	10	Itgb1	MOCA_E9.5
1729	7.49772e-155	0.664881	0.5	0.296	1.96103e-150	10	Tmtc2	MOCA_E9.5
1730	6.381e-153	0.741067	0.609	0.428	1.66895e-148	10	Fbxl17	MOCA_E9.5
1731	5.2216e-152	0.8338	0.334	0.17	1.36571e-147	10	Xiap	MOCA_E9.5
1732	2.11827e-148	0.764225	0.278	0.129	5.54033e-144	10	Pde4b	MOCA_E9.5
1733	1.36833e-142	0.814858	0.385	0.215	3.57886e-138	10	Rdx	MOCA_E9.5
1734	2.4795e-141	0.60295	0.718	0.563	6.48514e-137	10	Macf1	MOCA_E9.5
1735	5.40529e-141	0.735569	0.268	0.125	1.41375e-136	10	Gng12	MOCA_E9.5
1736	1.25659e-140	0.759915	0.337	0.177	3.28661e-136	10	Man2a1	MOCA_E9.5
1737	3.37604e-140	0.754002	0.32	0.163	8.83004e-136	10	Plpp3	MOCA_E9.5
1738	7.0991e-140	0.773082	0.386	0.217	1.85677e-135	10	Map4	MOCA_E9.5
1739	1.68677e-139	0.779448	0.263	0.123	4.41174e-135	10	Wwtr1	MOCA_E9.5
1740	1.88847e-138	0.736108	0.485	0.304	4.9393e-134	10	Lims1	MOCA_E9.5
1741	5.47119e-134	0.795531	0.526	0.349	1.43099e-129	10	Actb	MOCA_E9.5
1742	8.05808e-134	0.74151	0.266	0.127	2.10759e-129	10	Stim2	MOCA_E9.5
1743	1.09592e-133	0.851651	0.263	0.126	2.86637e-129	10	Dcbld1	MOCA_E9.5
1744	1.26212e-133	0.750288	0.266	0.127	3.30109e-129	10	Amotl1	MOCA_E9.5
1745	1.89111e-133	0.776117	0.314	0.163	4.94621e-129	10	Plcl2	MOCA_E9.5
1746	8.42489e-133	0.74466	0.399	0.23	2.20353e-128	10	Myo1b	MOCA_E9.5
1747	3.09993e-126	0.827605	0.474	0.298	8.10788e-122	10	Mecom	MOCA_E9.5
1748	8.09356e-124	0.729849	0.348	0.194	2.11687e-119	10	Ano6	MOCA_E9.5
1749	7.2845e-123	0.684216	0.986	0.977	1.90526e-118	10	Gm42418	MOCA_E9.5
1750	1.01741e-122	0.82787	0.325	0.178	2.66104e-118	10	Myo10	MOCA_E9.5
1751	7.36057e-122	0.640709	0.615	0.446	1.92516e-117	10	Jmjd1c	MOCA_E9.5
1752	1.14615e-121	0.729149	0.269	0.135	2.99776e-117	10	Ttc7b	MOCA_E9.5
1753	8.48461e-120	0.657822	0.38	0.217	2.21915e-115	10	Prickle1	MOCA_E9.5
1754	2.47507e-119	0.627896	0.435	0.26	6.47355e-115	10	Arhgap28	MOCA_E9.5
1755	2.623e-115	0.70755	0.267	0.135	6.86045e-111	10	Slk	MOCA_E9.5
1756	3.4849e-112	0.676697	0.27	0.138	9.11476e-108	10	Nfkb1	MOCA_E9.5
1757	2.25523e-107	0.715491	0.316	0.177	5.89855e-103	10	Camk2d	MOCA_E9.5
1758	6.02812e-107	0.706107	0.259	0.134	1.57665e-102	10	Sptlc2	MOCA_E9.5
1759	4.38145e-106	0.613909	0.522	0.359	1.14597e-101	10	Rock2	MOCA_E9.5
1760	7.79388e-105	0.917664	0.422	0.28	2.03849e-100	10	Ralgapa2	MOCA_E9.5
1761	7.22915e-100	0.68352	0.283	0.155	1.89078e-95	10	Arpc2	MOCA_E9.5
1762	8.68644e-100	0.62555	0.263	0.138	2.27194e-95	10	Ccnjl	MOCA_E9.5
1763	2.34501e-99	0.670026	0.283	0.155	6.13337e-95	10	Acap2	MOCA_E9.5
1764	1.0937e-98	0.678568	0.273	0.147	2.86058e-94	10	Igf2r	MOCA_E9.5
1765	1.59555e-98	0.699961	0.33	0.194	4.17315e-94	10	4932438A13Rik	MOCA_E9.5
1766	2.78985e-96	0.620857	0.46	0.31	7.29685e-92	10	Rap1gds1	MOCA_E9.5
1767	1.35562e-92	0.598292	0.251	0.133	3.54563e-88	10	Ccser1	MOCA_E9.5
1768	8.78528e-91	0.671786	0.36	0.223	2.29779e-86	10	Map4k3	MOCA_E9.5
1769	4.63801e-90	0.576584	0.513	0.362	1.21307e-85	10	Bmpr2	MOCA_E9.5
1770	5.28312e-90	0.614801	0.334	0.199	1.3818e-85	10	Mcc	MOCA_E9.5
1771	1.50577e-87	0.63769	0.405	0.267	3.93834e-83	10	Cdc42bpa	MOCA_E9.5
1772	1.94357e-87	0.632992	0.25	0.136	5.08342e-83	10	Acvr1	MOCA_E9.5
1773	9.35273e-86	0.605014	0.411	0.27	2.44621e-81	10	Rai14	MOCA_E9.5
1774	1.13096e-85	0.635582	0.367	0.232	2.95803e-81	10	Dennd5b	MOCA_E9.5
1775	3.19502e-84	0.657695	0.272	0.155	8.35657e-80	10	Samd4	MOCA_E9.5
1776	3.23745e-84	0.546049	0.4	0.257	8.46755e-80	10	Afdn	MOCA_E9.5
1777	1.28113e-81	0.503367	0.448	0.301	3.35078e-77	10	Fndc3b	MOCA_E9.5
1778	1.67992e-81	0.593964	0.306	0.182	4.39384e-77	10	Abi1	MOCA_E9.5
1779	3.95345e-80	0.481776	0.328	0.197	1.03402e-75	10	Ghr	MOCA_E9.5
1780	7.29809e-80	0.62007	0.346	0.216	1.90881e-75	10	Shroom4	MOCA_E9.5
1781	6.66073e-79	0.459324	0.389	0.247	1.74211e-74	10	Sema6a	MOCA_E9.5
1782	8.17662e-79	0.569307	0.295	0.174	2.13859e-74	10	Sh3d19	MOCA_E9.5
1783	2.7863e-76	0.606312	0.254	0.145	7.28756e-72	10	Peli2	MOCA_E9.5
1784	5.61769e-76	0.580338	0.348	0.221	1.46931e-71	10	Znrf1	MOCA_E9.5
1785	2.60933e-75	0.570816	0.257	0.147	6.82471e-71	10	Fermt2	MOCA_E9.5
1786	4.50758e-75	0.53869	0.456	0.323	1.17896e-70	10	Map4k4	MOCA_E9.5
1787	1.55024e-73	0.529294	0.474	0.339	4.05466e-69	10	Ctnna1	MOCA_E9.5
1788	2.07492e-73	0.481494	0.557	0.418	5.42696e-69	10	Asap1	MOCA_E9.5
1789	3.89665e-68	0.585137	0.776	0.697	1.01917e-63	10	mt-Rnr1	MOCA_E9.5
1790	6.13225e-67	0.51099	0.507	0.381	1.60389e-62	10	Sbf2	MOCA_E9.5
1791	8.19059e-67	0.504314	0.288	0.176	2.14225e-62	10	Pam	MOCA_E9.5
1792	1.02392e-65	0.54	0.338	0.219	2.67806e-61	10	Galnt1	MOCA_E9.5
1793	4.54396e-63	0.538124	0.267	0.163	1.18847e-58	10	Cnot6l	MOCA_E9.5
1794	1.69134e-62	0.530313	0.267	0.164	4.42371e-58	10	Mkl2	MOCA_E9.5
1795	3.44418e-62	0.361706	0.799	0.711	9.00825e-58	10	Tcf4	MOCA_E9.5
1796	4.1217e-62	0.496432	0.287	0.179	1.07803e-57	10	Wwc2	MOCA_E9.5
1797	6.1204e-62	0.453488	0.564	0.435	1.60079e-57	10	Utrn	MOCA_E9.5
1798	1.26847e-61	0.48276	0.4	0.275	3.31768e-57	10	Fstl1	MOCA_E9.5
1799	2.89338e-61	0.480729	0.567	0.445	7.56764e-57	10	Zswim6	MOCA_E9.5
1800	3.66189e-61	0.479958	0.562	0.439	9.57768e-57	10	Zfp608	MOCA_E9.5
1801	4.57469e-59	0.449191	0.483	0.357	1.19651e-54	10	Ttc28	MOCA_E9.5
1802	1.76879e-58	0.497723	0.34	0.228	4.62626e-54	10	Ccny	MOCA_E9.5
1803	1.15208e-56	0.490969	0.283	0.179	3.01325e-52	10	Serpinh1	MOCA_E9.5
1804	1.10078e-55	0.473413	0.365	0.249	2.87909e-51	10	Exoc6b	MOCA_E9.5
1805	5.84284e-54	0.459822	0.328	0.22	1.52819e-49	10	Adam10	MOCA_E9.5
1806	2.61197e-53	0.464225	0.257	0.161	6.83162e-49	10	Zdhhc20	MOCA_E9.5
1807	8.51197e-53	0.497255	0.26	0.164	2.22631e-48	10	Rap1a	MOCA_E9.5
1808	1.02395e-52	0.502309	0.281	0.182	2.67815e-48	10	Raph1	MOCA_E9.5
1809	1.22638e-52	0.422152	0.436	0.317	3.20761e-48	10	2011-09-01	MOCA_E9.5
1810	7.09509e-52	0.434042	0.411	0.296	1.85572e-47	10	Dip2b	MOCA_E9.5
1811	3.82909e-51	0.465198	0.258	0.163	1.0015e-46	10	Fer	MOCA_E9.5
1812	5.65344e-50	0.327648	0.318	0.208	1.47866e-45	10	Nhsl2	MOCA_E9.5
1813	9.54772e-49	0.522592	0.726	0.656	2.49721e-44	10	mt-Rnr2	MOCA_E9.5
1814	4.96823e-48	0.337048	0.347	0.237	1.29944e-43	10	Tshz2	MOCA_E9.5
1815	9.86177e-48	0.433732	0.253	0.161	2.57935e-43	10	Ptpn9	MOCA_E9.5
1816	1.40796e-46	0.285998	0.38	0.268	3.68252e-42	10	Mbnl1	MOCA_E9.5
1817	2.58642e-45	0.351222	0.703	0.625	6.76478e-41	10	Magi1	MOCA_E9.5
1818	3.92085e-44	0.353276	0.263	0.171	1.0255e-39	10	Phldb2	MOCA_E9.5
1819	5.17069e-43	0.353171	0.543	0.439	1.35239e-38	10	Gnaq	MOCA_E9.5
1820	5.47978e-43	0.355905	0.445	0.335	1.43324e-38	10	Nlk	MOCA_E9.5
1821	7.936e-43	0.438267	0.392	0.292	2.07566e-38	10	Klhdc10	MOCA_E9.5
1822	1.31576e-42	0.414719	0.324	0.227	3.44137e-38	10	Rab2a	MOCA_E9.5
1823	4.39214e-40	0.467993	0.254	0.171	1.14876e-35	10	Pcnx	MOCA_E9.5
1824	8.28263e-40	0.3981	0.334	0.239	2.16632e-35	10	Ap3b1	MOCA_E9.5
1825	1.69675e-39	0.387954	0.267	0.18	4.43785e-35	10	Atf7	MOCA_E9.5
1826	2.11008e-38	0.400433	0.306	0.217	5.5189e-34	10	Clic4	MOCA_E9.5
1827	2.31295e-38	0.357402	0.381	0.283	6.04953e-34	10	Syne2	MOCA_E9.5
1828	3.99508e-38	0.412731	0.27	0.185	1.04491e-33	10	Marcks	MOCA_E9.5
1829	1.02405e-37	0.423852	0.271	0.187	2.67841e-33	10	Aplp2	MOCA_E9.5
1830	3.29553e-37	0.399814	0.264	0.181	8.61945e-33	10	Cbl	MOCA_E9.5
1831	7.62479e-37	0.466222	0.528	0.441	1.99426e-32	10	Arl15	MOCA_E9.5
1832	1.52636e-36	0.38791	0.327	0.237	3.9922e-32	10	Rcor1	MOCA_E9.5
1833	8.32881e-36	0.389674	0.316	0.228	2.1784e-31	10	Aak1	MOCA_E9.5
1834	2.62744e-35	0.388702	0.357	0.266	6.87206e-31	10	Fcho2	MOCA_E9.5
1835	4.81438e-35	0.395461	0.305	0.219	1.2592e-30	10	Pak2	MOCA_E9.5
1836	9.0605e-35	0.45576	0.29	0.207	2.36977e-30	10	AY036118	MOCA_E9.5
1837	2.89033e-34	0.404224	0.368	0.279	7.55965e-30	10	Spag9	MOCA_E9.5
1838	3.10301e-34	0.340932	0.524	0.428	8.11593e-30	10	Trio	MOCA_E9.5
1839	2.19686e-33	0.333696	0.392	0.299	5.74588e-29	10	Rapgef2	MOCA_E9.5
1840	3.86768e-33	0.379329	0.438	0.348	1.01159e-28	10	Sik3	MOCA_E9.5
1841	8.58202e-33	0.327834	0.386	0.294	2.24463e-28	10	Trip12	MOCA_E9.5
1842	2.27194e-32	0.334989	0.771	0.716	5.94226e-28	10	Camk1d	MOCA_E9.5
1843	4.74335e-32	0.350789	0.447	0.356	1.24062e-27	10	Pan3	MOCA_E9.5
1844	5.88272e-32	0.340855	0.365	0.274	1.53863e-27	10	Rock1	MOCA_E9.5
1845	7.59858e-32	0.338307	0.256	0.178	1.98741e-27	10	2007-09-01	MOCA_E9.5
1846	1.10602e-31	0.342066	0.318	0.233	2.89279e-27	10	Gapvd1	MOCA_E9.5
1847	7.03888e-31	0.376229	0.287	0.207	1.84102e-26	10	Mgat5	MOCA_E9.5
1848	1.24352e-30	0.308859	0.283	0.202	3.25244e-26	10	Abl2	MOCA_E9.5
1849	5.55427e-30	0.317651	0.282	0.204	1.45272e-25	10	Mprip	MOCA_E9.5
1850	1.74221e-29	0.266589	0.609	0.513	4.55674e-25	10	Qk	MOCA_E9.5
1851	1.49996e-28	0.342684	0.272	0.196	3.92313e-24	10	Rasa1	MOCA_E9.5
1852	4.04039e-28	0.369286	0.257	0.186	1.05676e-23	10	Fam222b	MOCA_E9.5
1853	1.26578e-27	0.308053	0.36	0.277	3.31065e-23	10	Lrch3	MOCA_E9.5
1854	3.54221e-27	0.287975	0.404	0.317	9.26464e-23	10	Foxn3	MOCA_E9.5
1855	4.71903e-27	0.327244	0.393	0.31	1.23426e-22	10	Smurf2	MOCA_E9.5
1856	1.27144e-26	0.32266	0.349	0.266	3.32546e-22	10	Cmip	MOCA_E9.5
1857	1.37214e-26	0.311991	0.512	0.423	3.58883e-22	10	Prkg1	MOCA_E9.5
1858	1.96632e-26	0.296881	0.391	0.307	5.14292e-22	10	Nckap1	MOCA_E9.5
1859	2.51199e-25	0.309346	0.258	0.188	6.57011e-21	10	Arfgef1	MOCA_E9.5
1860	5.15633e-25	0.30865	0.469	0.391	1.34864e-20	10	Tmcc1	MOCA_E9.5
1861	7.62384e-25	0.250859	0.36	0.279	1.99402e-20	10	Etl4	MOCA_E9.5
1862	1.01319e-24	0.298554	0.265	0.194	2.64999e-20	10	Hectd1	MOCA_E9.5
1863	2.36299e-24	0.26516	0.297	0.222	6.18041e-20	10	Slc2a1	MOCA_E9.5
1864	2.66431e-24	0.275155	0.276	0.204	6.9685e-20	10	Casd1	MOCA_E9.5
1865	8.27344e-24	0.35043	0.305	0.234	2.16392e-19	10	Fbxw11	MOCA_E9.5
1866	2.25188e-23	0.258852	0.504	0.423	5.88978e-19	10	Snd1	MOCA_E9.5
1867	2.26519e-23	0.286224	0.387	0.31	5.9246e-19	10	Luzp1	MOCA_E9.5
1868	5.07865e-23	0.318647	0.282	0.214	1.32832e-18	10	Gtdc1	MOCA_E9.5
1869	1.44527e-21	0.270133	0.359	0.284	3.7801e-17	10	Stk3	MOCA_E9.5
1870	3.268e-21	0.298967	0.297	0.229	8.54745e-17	10	Aff4	MOCA_E9.5
1871	4.45768e-21	0.283827	0.432	0.361	1.16591e-16	10	Zfp407	MOCA_E9.5
1872	1.07288e-20	0.269021	0.291	0.224	2.80612e-16	10	Nisch	MOCA_E9.5
1873	3.71766e-20	0.265165	0.386	0.315	9.72354e-16	10	Thoc2	MOCA_E9.5
1874	6.78093e-20	0.272591	0.258	0.195	1.77355e-15	10	Uaca	MOCA_E9.5
1875	1.45313e-19	0.293335	0.383	0.315	3.80067e-15	10	Fchsd2	MOCA_E9.5
1876	2.09878e-19	0.269379	0.292	0.227	5.48935e-15	10	Rnf216	MOCA_E9.5
1877	8.73221e-19	0.274651	0.449	0.379	2.28391e-14	10	Akap13	MOCA_E9.5
1878	1.87273e-18	0.307019	0.353	0.287	4.89812e-14	10	Stt3b	MOCA_E9.5
1879	3.59179e-17	0.325383	0.307	0.249	9.39434e-13	10	Rn18s-rs5	MOCA_E9.5
1880	3.08203e-16	0.278577	0.358	0.294	8.06106e-12	10	Hsp90ab1	MOCA_E9.5
1881	2.34798e-15	0.252235	0.261	0.206	6.14113e-11	10	Hip1	MOCA_E9.5
1882	0	3.60994	0.757	0.046	0	11	Srrm4	MOCA_E9.5
1883	0	3.33467	0.649	0.084	0	11	Map2	MOCA_E9.5
1884	0	3.2283	0.709	0.085	0	11	Elavl4	MOCA_E9.5
1885	0	3.22585	0.317	0.007	0	11	Gm26871	MOCA_E9.5
1886	0	3.11794	0.401	0.008	0	11	Clvs1	MOCA_E9.5
1887	0	3.04143	0.771	0.326	0	11	Dcc	MOCA_E9.5
1888	0	2.97655	0.457	0.021	0	11	Onecut2	MOCA_E9.5
1889	0	2.90613	0.377	0.06	0	11	Akap6	MOCA_E9.5
1890	0	2.89269	0.525	0.04	0	11	Myo16	MOCA_E9.5
1891	0	2.83937	0.718	0.113	0	11	Ebf2	MOCA_E9.5
1892	0	2.82996	0.296	0.005	0	11	St18	MOCA_E9.5
1893	0	2.77009	0.398	0.017	0	11	Slc1a2	MOCA_E9.5
1894	0	2.72932	0.404	0.018	0	11	Nfasc	MOCA_E9.5
1895	0	2.7205	0.436	0.174	0	11	Cacna2d1	MOCA_E9.5
1896	0	2.69043	0.328	0.007	0	11	Stmn2	MOCA_E9.5
1897	0	2.67228	0.403	0.047	0	11	Glra1	MOCA_E9.5
1898	0	2.63531	0.621	0.184	0	11	Ebf1	MOCA_E9.5
1899	0	2.63319	0.504	0.11	0	11	Elavl2	MOCA_E9.5
1900	0	2.56723	0.463	0.038	0	11	Miat	MOCA_E9.5
1901	0	2.52885	0.715	0.263	0	11	Ctnna2	MOCA_E9.5
1902	0	2.49793	0.636	0.246	0	11	Nav2	MOCA_E9.5
1903	0	2.39411	0.397	0.078	0	11	Cadps	MOCA_E9.5
1904	0	2.37166	0.525	0.102	0	11	Ebf3	MOCA_E9.5
1905	0	2.35919	0.387	0.02	0	11	Elavl3	MOCA_E9.5
1906	0	2.32712	0.295	0.007	0	11	Dcx	MOCA_E9.5
1907	0	2.22027	0.283	0.02	0	11	Rhbdl3	MOCA_E9.5
1908	0	2.19674	0.36	0.044	0	11	Rtn1	MOCA_E9.5
1909	0	2.1918	0.326	0.016	0	11	RP23-123D6.10	MOCA_E9.5
1910	0	2.16066	0.3	0.024	0	11	Prmt8	MOCA_E9.5
1911	0	2.10128	0.631	0.22	0	11	Nckap5	MOCA_E9.5
1912	0	2.07005	0.45	0.143	0	11	Thsd7a	MOCA_E9.5
1913	0	2.06886	0.274	0.021	0	11	Gfra1	MOCA_E9.5
1914	0	2.05794	0.713	0.283	0	11	Frmd4b	MOCA_E9.5
1915	0	2.0249	0.336	0.051	0	11	Crabp1	MOCA_E9.5
1916	0	2.0174	0.825	0.396	0	11	Kalrn	MOCA_E9.5
1917	0	1.96638	0.744	0.303	0	11	Map1b	MOCA_E9.5
1918	0	1.86469	0.305	0.035	0	11	Trp53i11	MOCA_E9.5
1919	0	1.84935	0.295	0.05	0	11	Eya2	MOCA_E9.5
1920	0	1.81462	0.368	0.11	0	11	Kcnb2	MOCA_E9.5
1921	0	1.7481	0.638	0.351	0	11	Ank2	MOCA_E9.5
1922	0	1.74297	0.595	0.264	0	11	Cbfa2t2	MOCA_E9.5
1923	0	1.72878	0.331	0.087	0	11	Phactr1	MOCA_E9.5
1924	0	1.70295	0.262	0.059	0	11	Galnt18	MOCA_E9.5
1925	0	1.68666	0.444	0.141	0	11	Spsb4	MOCA_E9.5
1926	0	1.65469	0.33	0.087	0	11	Klf7	MOCA_E9.5
1927	0	1.64924	0.293	0.05	0	11	Soga3	MOCA_E9.5
1928	0	1.6446	0.382	0.094	0	11	Apba2	MOCA_E9.5
1929	0	1.64193	0.58	0.275	0	11	Rnf220	MOCA_E9.5
1930	0	1.63104	0.785	0.388	0	11	2610307P16Rik	MOCA_E9.5
1931	0	1.62645	0.322	0.087	0	11	Zc3h12c	MOCA_E9.5
1932	0	1.62105	0.613	0.263	0	11	Dst	MOCA_E9.5
1933	0	1.60478	0.394	0.117	0	11	Eml5	MOCA_E9.5
1934	0	1.57756	0.922	0.628	0	11	Setbp1	MOCA_E9.5
1935	0	1.57535	0.354	0.12	0	11	Hecw2	MOCA_E9.5
1936	0	1.5255	0.593	0.208	0	11	Srgap3	MOCA_E9.5
1937	0	1.49692	0.371	0.133	0	11	Gng2	MOCA_E9.5
1938	0	1.48647	0.365	0.129	0	11	Susd6	MOCA_E9.5
1939	0	1.4701	0.433	0.146	0	11	Fgd4	MOCA_E9.5
1940	0	1.45842	0.554	0.265	0	11	Ncam1	MOCA_E9.5
1941	0	1.43444	0.311	0.089	0	11	St8sia2	MOCA_E9.5
1942	0	1.42693	0.262	0.056	0	11	Gpm6b	MOCA_E9.5
1943	0	1.40857	0.384	0.137	0	11	Zswim5	MOCA_E9.5
1944	0	1.36944	0.264	0.084	0	11	Nin	MOCA_E9.5
1945	0	1.36479	0.487	0.19	0	11	Rims2	MOCA_E9.5
1946	0	1.34605	0.443	0.189	0	11	Tmem2	MOCA_E9.5
1947	0	1.33962	0.508	0.199	0	11	Fmn2	MOCA_E9.5
1948	0	1.33559	0.259	0.064	0	11	Mir124-2hg	MOCA_E9.5
1949	0	1.27838	0.303	0.096	0	11	Dpysl3	MOCA_E9.5
1950	0	1.24487	0.373	0.148	0	11	Pik3r3	MOCA_E9.5
1951	0	1.23757	0.36	0.125	0	11	Dpysl5	MOCA_E9.5
1952	0	1.22644	0.327	0.109	0	11	Syt11	MOCA_E9.5
1953	0	1.19724	0.843	0.545	0	11	Dach1	MOCA_E9.5
1954	0	1.19504	0.572	0.221	0	11	Ptprn2	MOCA_E9.5
1955	0	1.15235	0.797	0.607	0	11	Maml3	MOCA_E9.5
1956	0	0.814937	0.919	0.812	0	11	Malat1	MOCA_E9.5
1957	3.10777e-304	1.55142	0.271	0.09	8.12838e-300	11	Dpyd	MOCA_E9.5
1958	3.37817e-303	1.16056	0.763	0.56	8.83559e-299	11	Cadm1	MOCA_E9.5
1959	2.9241e-300	1.23722	0.347	0.134	7.64798e-296	11	5330434G04Rik	MOCA_E9.5
1960	3.35136e-294	1.40092	0.259	0.084	8.76548e-290	11	Vav3	MOCA_E9.5
1961	2.12892e-280	1.10147	0.647	0.404	5.5682e-276	11	Zeb1	MOCA_E9.5
1962	2.705e-277	1.01388	0.645	0.402	7.07492e-273	11	C530008M17Rik	MOCA_E9.5
1963	8.43207e-272	1.22711	0.313	0.119	2.20541e-267	11	Dpp6	MOCA_E9.5
1964	1.34604e-267	1.15222	0.586	0.358	3.52057e-263	11	Epb41	MOCA_E9.5
1965	4.00887e-261	1.39475	0.308	0.122	1.04852e-256	11	Sdk2	MOCA_E9.5
1966	9.35927e-259	1.5224	0.295	0.114	2.44792e-254	11	Edil3	MOCA_E9.5
1967	3.3894e-256	1.25283	0.455	0.23	8.86498e-252	11	Plxna2	MOCA_E9.5
1968	5.96364e-255	1.04094	0.327	0.128	1.55979e-250	11	Nrcam	MOCA_E9.5
1969	7.50955e-249	1.22462	0.275	0.102	1.96412e-244	11	Mtcl1	MOCA_E9.5
1970	2.5637e-234	1.12758	0.354	0.158	6.70537e-230	11	Nedd4l	MOCA_E9.5
1971	4.29025e-214	1.35241	0.273	0.111	1.12211e-209	11	Dclk1	MOCA_E9.5
1972	7.8775e-211	1.00689	0.254	0.096	2.06036e-206	11	Ppm1e	MOCA_E9.5
1973	1.60937e-208	1.28026	0.42	0.226	4.20929e-204	11	Iqgap2	MOCA_E9.5
1974	2.6763e-208	1.60684	0.535	0.355	6.99987e-204	11	Robo2	MOCA_E9.5
1975	5.3196e-207	1.16284	0.321	0.144	1.39134e-202	11	Heg1	MOCA_E9.5
1976	3.459e-205	1.12839	0.481	0.277	9.04703e-201	11	Tspan5	MOCA_E9.5
1977	1.96194e-179	0.789339	0.703	0.534	5.13145e-175	11	Baz2b	MOCA_E9.5
1978	5.95588e-179	1.2709	0.25	0.102	1.55776e-174	11	Nlgn1	MOCA_E9.5
1979	4.88921e-178	0.921167	0.278	0.118	1.27877e-173	11	Gm45009	MOCA_E9.5
1980	7.69635e-178	1.01073	0.256	0.107	2.01298e-173	11	4930402H24Rik	MOCA_E9.5
1981	2.13112e-172	0.722511	0.53	0.312	5.57395e-168	11	Ctnnd2	MOCA_E9.5
1982	5.46905e-168	1.33157	0.287	0.134	1.43043e-163	11	Enox2	MOCA_E9.5
1983	9.24354e-165	1.11964	0.558	0.391	2.41765e-160	11	App	MOCA_E9.5
1984	3.47287e-158	1.12127	0.504	0.33	9.0833e-154	11	Cblb	MOCA_E9.5
1985	2.1313e-153	0.90994	0.287	0.135	5.57441e-149	11	Daam1	MOCA_E9.5
1986	1.93298e-151	0.916954	0.392	0.218	5.05571e-147	11	Gse1	MOCA_E9.5
1987	3.85989e-151	0.835924	0.362	0.191	1.00956e-146	11	Fyn	MOCA_E9.5
1988	1.13245e-150	0.750787	0.432	0.24	2.96193e-146	11	Frmd5	MOCA_E9.5
1989	1.73708e-150	1.42522	0.498	0.362	4.54334e-146	11	Ank3	MOCA_E9.5
1990	2.7672e-150	0.857521	0.371	0.199	7.23762e-146	11	Rnf165	MOCA_E9.5
1991	2.9556e-148	1.29926	0.361	0.202	7.73036e-144	11	Nkain3	MOCA_E9.5
1992	3.40443e-148	1.19407	0.326	0.166	8.90429e-144	11	Sox2ot	MOCA_E9.5
1993	2.09772e-145	0.820037	0.452	0.273	5.4866e-141	11	Kif1b	MOCA_E9.5
1994	1.35993e-143	0.803108	0.288	0.136	3.55689e-139	11	Epb41l4a	MOCA_E9.5
1995	4.74909e-142	0.994017	0.28	0.136	1.24212e-137	11	Nova1	MOCA_E9.5
1996	1.67771e-135	0.7847	0.452	0.276	4.38806e-131	11	Spag9	MOCA_E9.5
1997	2.57642e-133	1.08428	0.364	0.203	6.73863e-129	11	Tenm2	MOCA_E9.5
[truncated: 42,776 more rows]

## Sheet: Suppl. Table 4
Suppl. Table 4: Intersections of differentially expressed genes of Irf6+ facial epithelial cell types and CL/P candidate genes
Face data cell type	intersection of Irf6+ cell marker genes and CL/P candidate genes
palatal epithelium	Arid3b, Cyb561, Esrp1, Filip1l, Foxe1, Gadd45g, Irf6 , Krt18, Krt8, Pik3r1, Ptch1, Rps26, Tfap2a, Tpm1, Cdh1, Fgf8, Shh , Six3, Fras1, Ripk4
olfactory epithelium	Arid3b, Cyb561, Esrp1, Eya2, Foxe1, Gadd45g, Irf6, Krt18, Krt8, Pik3r1, Rps26, Xpa, Cdh1, Meis2, Six3 , Fras1, Phgdh, Ripk4
ectodermal surface	Arid3b, Esrp1, Gadd45g, Irf6 , Krt18, Tfap2a, Wnt3, Wnt9b, Zfp36l2, Meis2, Six3, Esco2, Fras1, Phgdh, Ripk4
ectodermal surface (Robo2 +)	Esrp1, Gadd45g, Irf6, Krt7, Tfap2a, Tpm1, Wnt3 , Wnt9b , Zfp36l2, Cdh1, Meis2, Six3, Fras1
basal cells at fusion zone	Esrp1, Eya2, Gadd45g, Irf6, Spry2, Tfap2a, Cdh1, Meis2
periderm	Cyb561, Esrp1, Irf6, Krt18, Krt7, Krt8, Pik3r1, Tfap2a, Tpm1, Wnt3, Cdh1, Ctnnd1, Fras1, Ripk4
